# Supplementary material for: Early Cenozoic Decoupling of Climate and Carbonate Compensation Depth Trends
Source: Paleoceanogr Paleoclimatol. 2019 Jun 17;34(6):930–45. doi: 10.1029/2019PA003601 (PMC6774345; doi:10.1029/2019PA003601)
Supplement: Supplementary file 3 — Data Set S1 [file PALO-34-930-s003.xlsx]

## Sheet: Table S1
NP8
Program	Site	Current Lat.	Current Long.	Paleo Lat.	Paleo Long.	Basement Age (Ma)	Water Depth (m)	Sediment Cover (m)	Paleodepth (m)	wt% mean	Individual wt% measurements -->
DSDP	215	-8.12167	86.7917	-40.15	64.98	61.1922	5319	155.5	3536	92.44	89.1	94.4	91.8	92.8	94.1
DSDP	245	-31.5337	52.3018	-42.68	45.53	58.954	4857	390	2817	41.1	48.8	33.4
DSDP	259	-29.6175	112.696	-54.64	97.11	125.687	4696	304.3	4325	36.0055	21.44	2.7	6.46	25.68	34.11	37.82	56.42	53.35	55.14	49.02	53.92
DSDP	464	39.8607	173.889	29.88	-156.73	113.941	4637	307.6	4147	0	0
DSDP	465	33.8205	178.919	23.64	-152.5	113.335	2165.5	411.7	1634	90	90
DSDP	525	-29.0707	2.98533	-36.04	-9.46	87.5854	2478.9	574.6	1426	93.3333	98	87	88	93	97	97
DSDP	527	-28.0415	1.76333	-34.77	-10.49	71.075	4437	341.5	2977	88.9167	92	86.4	83.6	93	86.5	92
DSDP	529	-28.9305	2.768	-35.81	-9.63	86.9162	3043	490	2008	89.5	89	90
DSDP	576	32.356	164.276	22.86	-165.87	136.946	6217	73	5991	0	0
DSDP	577	32.4418	157.723	23.33	-171.9	144.3	2675	177.4	2462	97	97
DSDP	578	33.926	151.629	25.35	-177.31	144.541	6010	176.6	5798	0	0
DSDP	595	-23.8225	-165.531	-33.94	-136.82	90.4	5596	69.8	4817	0	0
DSDP	596	-23.8533	-165.655	-34.04	-137.04	90.1409	5701	70.5	4916	0	0
ODP	689	-64.5168	3.09993	-65	-5.18	83	2080	332.3	1015	89.6	89.6
ODP	690	-65.1603	1.20475	-65.66	-7.19	83	2914	321.2	1850	85.8	85.8
ODP	698	-51.4585	-33.0993	-52.51	26.32	89.5635	2138	210	1285	92.74	92.74
ODP	700	-51.5329	-30.2781	-54.5	-18.01	73.4525	3601	780	2009	68.7333	83.57	72.97	1.25	84.73	78.81	91.07
ODP	702	-50.9464	-26.3686	-53.86	-13.85	59.7516	3083.7	444.3	1053	91.5433	88.07	93.49	93.07
ODP	738	-62.709	82.7878	-63.91	77.59	126.034	2252.5	485.9	1831	93.8	93.8
ODP	758	5.38415	90.3612	-28.21	73.79	68.5889	2923.6	517.45	1270	94.6	94.6
ODP	807	3.6065	156.625	-5.26	-175.6	154.141	2805.7	1379.7	2347	96.8	96.8
ODP	1050	30.1	-76.235	30.66	-60.77	177.295	2299.8	5000	1191	49.37	49.37
ODP	1121	-50.8979	176.998	-60.95	-158.07	79.6263	4488	1000	3011	44.0333	43.6	50.7	37.8
ODP	1183	-1.17698	157.015	-10.08	-175.64	143.969	1804.7	1130.37	1346	97.64	97.64
ODP	1186	-0.67979	159.844	-9.82	-172.76	142.744	2728.7	968.6	2303	96.39	96.39
ODP	1204	51.1946	167.773	41.42	-161.13	106.623	2371	815	1610	57.5	57.5
ODP	1208	36.1272	158.202	26.97	-171.06	139.061	3345.7	785	2943	97.6	97.6
ODP	1209	32.6517	158.506	23.56	-171.14	143.126	2387.2	1147	1918	88.7	96.4	81
ODP	1210	32.2235	158.259	23.08	-171.37	143.994	2573.6	377	2308	97.1667	99	95.4	97.1
ODP	1211	32.0022	157.85	22.91	-171.76	144.655	2907.5	169.9	2698	97.6	97.6
ODP	1212	32.4483	157.712	23.33	-171.9	144.3	2682.5	200	2464	95.55	95	96.1
ODP	1215	26.0295	-147.933	16.68	-121.7	58.2058	5396	70	3516	85.32	85.32
ODP	1221	12.0333	-143.693	3.06	-116.49	63.4465	5175	157.3	3495	39.0169	82.63	61.65	62.06	50	33.67	25.42	27.18	36.42	43.23	30.48	14.35	18.7	21.43
ODP	1257	9.45384	-54.342	6.62	-42.37	90.7292	2951	2000	1392	42.0143	56.6	42.2	38.4	44.6	45.1	45.9	35.4	28.1	38.2	37.4	39	45.7	45.2	46.4
ODP	1258	9.43333	-54.733	6.53	-42.77	95	3192.2	500	2337.7	45.4667	36.4	53.3	50.1	33.1	38.8	61.1
ODP	1259	9.3004	-54.1995	6.42	-42.27	91.608	2353.8	550	1406	54.79	54.79
ODP	1260	9.26551	-54.5442	6.42	-42.57	92.9936	2548.8	500	1652	60.9875	75.7	85.8	77.3	54.6	56	44.8	49.3	44.4
ODP	1262	-27.1858	1.577	-33.95	-10.52	70.0324	4755	212.5	3320	89.0833	87.9	87.4	93.4	90	87.5	88.3
ODP	1263	-28.533	2.7795	-35.42	-9.54	86.542	2717	400	1710	90.5	77.6	91.5	92.6	94.7	92	91.8	93.3
ODP	1265	-28.835	2.63933	-35.68	-9.82	86.0944	3059.8	400	2043	90.6	90.6	90.6
ODP	1266	-28.5425	2.3435	-35.34	-10.07	84.4306	3798	400	2737	92.4	91.2	93.1	92.9
ODP	1267	-28.098	1.711	-34.85	-10.61	70.2927	4356	329	2872	88.5833	89.5	86.6	88.5	93.6	84.2	89.1
IODP	U1406	40.3	-51.65	36.91	-34.83	124.9	3814.8	283.3	3444	72.43	70.75	74.11
IODP	U1407	41.4	-49.8	37.72	-32.8	125.1	3073.13	308.7	2695	77.0233	74.161	81.15	76.52	82.692	74.826	74.495	75.319
IODP	U1408	41.4	-49.8	37.72	-32.8	125.1	3021.6	246.5	2663	69.986	73.095	66.877
IODP	U1409	41.2958	-49.2333	37.53	-32.26	120.806	3503.2	200	3059	81.496	81.528	81.464
Long Line Cable-Laying Expedition	LL44-GPC3	30.3317	-157.832	20.4	-131.18	88.5843	5705	70	4887	0	0

## Sheet: Table S2
NP10-11
Program	Site	Current Lat.	Current Long.	Paleo Lat.	Paleo Long.	Basement Age (Ma)	Water Depth (m)	Sediment Cover (m)	Paleodepth (m)	wt% mean	Individual wt% measurements -->
DSDP	152	15.8787	-74.6078	15.18	-72.66	141.081	3899	477	3599	77	77
DSDP	213	-10.2118	93.8962	-32.32	77.8	57.4313	5611	154	3702	87.2	87.2
DSDP	215	-8.12167	86.7917	-40.15	64.98	61.1922	5319	155.5	3596	93.725	93.7	95.8	93.6	91.8
DSDP	259	-29.6175	112.696	-54.64	97.11	125.687	4696	304.3	4337	25.8	25.8
DSDP	305	32.0022	157.85	22.91	-171.76	144.655	2903	895	2519	94.4	94.3	94.7	94.2
DSDP	313	20.1753	-170.952	9.97	-143.24	109.586	3482	594	2861	77.5	76	79
DSDP	316	0.09067	-157.129	-9.73	-128.99	116.05	4451	837	3835	48.2	48.2
DSDP	464	39.8607	173.889	29.88	-156.73	113.941	4637	307.6	4162	0	0
DSDP	524	-29.4845	3.51233	-36.51	-9.02	91.2699	4796	348.5	3951	82.3333	98	85	64
DSDP	525	-29.0707	2.98533	-36.04	-9.46	87.5854	2478.9	574.6	1458	98	99	100	98	97	97	98	97
DSDP	527	-28.0415	1.76333	-34.77	-10.49	71.075	4437	341.5	3025	91.6	93	94	93.2	96	86.9	92.3	96	92.2	90.8	90.7	98	91	88.6	92.4	92.6	99	92.2	94	64.8	98	91.6	91.9	90	89.2
DSDP	528	-28.5248	2.324	-35.34	-10.07	84.4306	3800	474.5	2741	95.2857	95	96	92	97	96	97	94
DSDP	529	-28.9305	2.768	-35.81	-9.63	86.9162	3043	490	2000	96	96	97	97	98	97	95	96	96	92
DSDP	550	48.5152	-13.4395	43.7	-14.38	109.584	4420	685.4	3768	46.8182	58	65	72	76	25	46	47	3	47	29	47
DSDP	576	32.356	164.276	22.86	-165.87	136.946	6217	73	5999	0	0
DSDP	577	32.4418	157.723	23.33	-171.9	144.3	2675	177.4	2467	97	97
DSDP	578	33.926	151.629	25.35	-177.31	144.541	6010	176.6	5805	0	0
DSDP	595	-23.8225	-165.531	-33.94	-136.82	90.4	5596	69.8	4844	0	0
DSDP	596	-23.8533	-165.655	-34.04	-137.04	90.1409	5701	70.5	4943	0	0
ODP	690	-65.1603	1.20475	-65.66	-7.19	83	2914	321.2	1881	75.36	81.7	83.7	73.6	77.5	60.3
ODP	698	-51.4585	-33.0993	-52.51	26.32	89.5635	2138	210	1313	94.785	93.66	95.91
ODP	807	3.6065	156.625	-5.26	-175.6	154.141	2805.7	1379.7	2358	97.9	97.9
ODP	869	11.0015	164.75	1.48	-166.91	164.21	4837.8	1230	4473	25.7333	0.3	76.6	0.3
ODP	1050	30.1	-76.235	30.66	-60.77	177.295	2299.8	5000	1212	56.907	54.32	50.74	57.2	61.45	49.81	58.64	67.73	57.08	49.86	62.24
ODP	1183	-1.17698	157.015	-10.08	-175.64	143.969	1804.7	1130.37	1357	98.88	98.88
ODP	1211	32.0022	157.85	22.91	-171.76	144.655	2907.5	169.9	2705	97.1	97.1
ODP	1212	32.4483	157.712	23.33	-171.9	144.3	2682.5	200	2470	96.1	96.1
ODP	1215	26.0295	-147.933	16.68	-121.7	58.2058	5396	70	3580	81.1757	81.1	80.58	80.79	78.89	83.98	83.16	79.73
ODP	1219	7.80016	-142.016	-0.97	-114.45	58.9911	5063.3	250	3176	96.42	96.42
ODP	1220	10.1767	-142.758	1.35	-115.45	60.8	5217.9	200	3450	86.86	86.86
ODP	1257	9.45384	-54.342	6.62	-42.37	90.7292	2951	2000	1433	81.7	81.7
ODP	1258	9.43333	-54.733	6.53	-42.77	95	3192.2	500	2364	43.7462	59.89	61.31	60.73	24.46	30.75	50.22	29.11	46.28	41.86	42.58	42.39	42.84	36.28
ODP	1262	-27.1858	1.577	-33.95	-10.52	70.0324	4755	212.5	3368	93.714	91.05	91.38	94.13	95.55	96.46
ODP	1263	-28.533	2.7795	-35.42	-9.54	86.542	2717	400	1742	94.0938	93.6	94.4	92.1	91.2	92.7	93.1	95.8	93.1	94.8	94.7	95.4	93.1	94	95.5	95.3	96.7
ODP	1265	-28.835	2.63933	-35.68	-9.82	86.0944	3059.8	400	2075	93.9	93.2	93.6	93.9	94.4	90	95	95.1	94.8	95.1
ODP	1266	-28.5425	2.3435	-35.34	-10.07	84.4306	3798	400	2771	87.1958	93.6	94.2	93.4	93.3	91.6	91.6	91	91.9	87.6	84.5	85	63.5	47.7	71.6	79.8	90.1	93.3	94.1	81.6	94	94.8	93.6	95.6	95.3
ODP	1267	-28.098	1.711	-34.85	-10.61	70.2927	4356	329	2920	92.38	93.8	93.6	92.7	92.6	89.2
IODP	U1403	39.9	-51.8	36.53	-35.02	121.583	4944.3	800	4508	25.0371	0.27	0.52	18.18	24.7	29.16	30.15	21.94	24.07	30.41	30.41	30.93	30.16	28.4	29.5	29.5	14.79	9.45	20.95	20.23	23.02	7.09	15.8	12.15	12.74	15.19	21.55	19.85	17.97	9.08	18.61	30.12	30.94	30.51	30.51	32.45	39.92	39.92	32.03	32.03
IODP	U1409	41.2958	-49.2333	37.53	-32.26	120.806	3503.2	200	3072	68.3169	52.814	52.117	74.216	71.365	73.783	76.221	77.702
Long Line Cable-Laying Expedition	LL44-GPC3	30.3317	-157.832	20.4	-131.18	88.5843	5705	70	4915	0	0
[truncated: 9 more columns]

## Sheet: Table S3
NP12-13
Program	Site	Current Lat.	Current Long.	Paleo Lat.	Paleo Long.	Basement Age (Ma)	Water Depth (m)	Sediment Cover (m)	Paleodepth (m)	wt% mean	Individual wt% measurements -->
DSDP	165	8.17833	-164.86	-1.93	-137.11	129.562	5040	490	4702	0	0
DSDP	213	-10.2118	93.8962	-32.32	77.8	57.4313	5611	154	3952	73.5	73.5
DSDP	220	6.51617	70.9837	-20.76	54.15	50.6 (used 56)	4036	329	2158	74.75	81.9	67.6
DSDP	223	18.7497	60.1297	3.41	49.87	59.9563	3633	717	1772	17.5	15	20
DSDP	241	-2.37067	44.6795	-13.02	36.81	147.275	4054	4000	2896	0	0
DSDP	245	-31.5337	52.3018	-42.68	45.53	58.954	4857	390	3134	83.2857	77	85	90	86	75	89	81
DSDP	287	-15.9112	153.266	-24.39	-177.58	58.3456	4632	237	2695	50	50
DSDP	305	32.0022	157.85	22.91	-171.76	144.655	2903	895	2556	96.1	96.1
DSDP	310	36.8685	176.901	26.79	-154.2	113.046	3516	430	3054	75	75
DSDP	313	20.1753	-170.952	9.97	-143.24	109.586	3482	594	2932	74	74
DSDP	316	0.09067	-157.129	-9.73	-128.99	116.05	4451	837	3902	93.3	93.3
DSDP	384	40.3608	-51.6633	37	-34.81	121	3909	324.8	3551	86	89	83
DSDP	464	39.8607	173.889	29.88	-156.73	113.941	4637	307.6	4220	0	0
DSDP	515	-26.2387	-36.5032	-29.22	-24.68	96.2412	4252	2500	2844	13.38	22.51	4.25
DSDP	524	-29.4845	3.51233	-36.51	-9.02	91.2699	4796	348.5	4056	84.6667	91	93	75	92	87	70
DSDP	525	-29.0707	2.98533	-36.04	-9.46	87.5854	2478.9	574.6	1581	97	98	94	99
DSDP	527	-28.0415	1.76333	-34.77	-10.49	71.075	4437	341.5	3204	88.58	91.2	94	78.9	92	91.3	96	90.1	80.5	88.6	82.2	89.2	85.3	91.9	93	84.5
DSDP	528	-28.5248	2.324	-35.34	-10.07	84.4306	3800	474.5	2871	92.8	94	91	94	93	92
DSDP	529	-28.9305	2.768	-35.81	-9.63	86.9162	3043	490	2154	94	97	96	95	95	97	84
DSDP	543	15.7123	-58.6537	12.89	-46.61	80.9949	5633	411	4648	0	0
DSDP	550	48.5152	-13.4395	43.7	-14.38	109.584	4420	685.4	3842	26.6	31	6	49	2	45
DSDP	576	32.356	164.276	22.86	-165.87	136.946	6217	73	6027	0	0
DSDP	577	32.4418	157.723	23.33	-171.9	144.3	2675	177.4	2494	94.3333	94	95	94
DSDP	578	33.926	151.629	25.35	-177.31	144.541	6010	176.6	5830	0	0
DSDP	595	-23.8225	-165.531	-33.94	-136.82	90.4	5596	69.8	4943	0	0
DSDP	596	-23.8533	-165.655	-34.04	-137.04	90.1409	5701	70.5	5043	0	0
ODP	690	-65.1603	1.20475	-65.66	-7.19	83	2914	321.2	2014	79.1667	87.3	78.1	72.1
ODP	698	-51.4585	-33.0993	-52.51	26.32	89.5635	2138	210	1418	92.56	96.24	89.49	90.99	90.74	93.57	94.33
ODP	699	-51.5423	-30.677	-54.5	-18.44	75.1224	3705.5	780	2397	69.2429	75	72.1	71.8	73.9	70.3	71.5	50.1
ODP	700	-51.5329	-30.2781	-54.5	-18.01	73.4525	3601	780	2241	84.175	86	81	83.3	86.4
ODP	738	-62.709	82.7878	-63.91	77.59	126.034	2252.5	485.9	1890	90	93.7	93.1	83.2
ODP	750	-57.5923	81.2403	-58.82	75.81	116.775	2030.5	671.7	1536	95.4667	94.5	95.6	96.3
ODP	807	3.6065	156.625	-5.26	-175.6	154.141	2805.7	1379.7	2398	76.125	57.7	98.4	96.8	51.6
ODP	883	51.1985	167.769	41.42	-161.13	106.624	2384	849.4	1716	68.75	76.3	86.9	2.8	83.7	81.1	81.7
ODP	1049	30.1423	-76.1121	30.64	-60.67	176.393	2656.1	8158.5	1042	72.5575	65.77	62.73	80.05	81.68
ODP	1050	30.1	-76.235	30.66	-60.77	177.295	2299.8	5000	1295	53.3175	54.4	56.99	53.75	62.37	52.01	47.95	46.5	52.57
ODP	1186	-0.67979	159.844	-9.82	-172.76	142.744	2728.7	968.6	2354	53.1533	35.49	66.59	57.38
ODP	1203	50.95	167.74	41.12	-161.25	107.077	2593.5	462	2054	63.07	63.07
ODP	1204	51.1946	167.773	41.42	-161.13	106.623	2371	815	1714	57.1737	84.2	92.7	86.4	85.8	82.3	76.3	6.1	16.5	9.2	49.2	88.4	71.5	23	68.2	76.2	88.7	10.7	1.7	69.2
ODP	1209	32.6517	158.506	23.56	-171.14	143.126	2387.2	1147	1973	89.6	71.6	95.4	96.3	95.1
ODP	1210	32.2235	158.259	23.08	-171.37	143.994	2573.6	377	2344	95.9667	100	90.7	97.2
ODP	1220	10.1767	-142.758	1.35	-115.45	60.8	5217.9	200	3680	0	0
ODP	1258	9.43333	-54.733	6.53	-42.77	95	3192.2	500	2464	42.795	49.1	41.52	27.65	52.91
ODP	1259	9.3004	-54.1995	6.42	-42.27	91.608	2353.8	550	1546	58.3057	66.71	50.35	47.64	64.39	56.05	51.99	71.01
ODP	1262	-27.1858	1.577	-33.95	-10.52	70.0324	4755	212.5	3548	90.29	94.96	94.3	79.1	92.8
ODP	1263	-28.533	2.7795	-35.42	-9.54	86.542	2717	400	1863	94.3467	96	97.2	97.2	96	95.8	94.8	93.1	95	85.1	96.7	95.6	94.4	83.5	96.3	98.5
ODP	1265	-28.835	2.63933	-35.68	-9.82	86.0944	3059.8	400	2197	96.3545	97.4	97.2	96.8	96.1	93.7	96.4	97.5	96.1	96.7	96.5	95.5
ODP	1266	-28.5425	2.3435	-35.34	-10.07	84.4306	3798	400	2898	89.575	67.1	97	94.9	99.3
ODP	1267	-28.098	1.711	-34.85	-10.61	70.2927	4356	329	3103	94.34	95.4	93.6	94.8	94.4	93.5
IODP	U1331	12.0681	-142.162	3.29	-115.04	57.0016	5127.3	190.6	3174	23	44	2
IODP	U1403	39.9	-51.8	36.53	-35.02	121.583	4944.3	800	4460	38.0125	47.26	47.26	47.26	44.96	44.96	63.19	63.19	63.19	51.29	51.29	35.7	12.24	0.2	0.26	18.1	17.85
IODP	U1407	41.4	-49.8	37.72	-32.8	125.1	3073.13	308.7	2751	87.6116	89.472	88.984	79.6	89.756	88.061	89.852	90.404	84.764
IODP	U1408	41.4	-49.8	37.72	-32.8	125.1	3021.6	246.5	2716	90.0387	89.949	89.222	90.945
IODP	U1409	41.2958	-49.2333	37.53	-32.26	120.806	3503.2	200	3123	85.3988	75.519	78.882	81.431	90.765	88.399	90.362	78.179	77.591	90.369	87.592	91.211	91.317	88.567
IODP	U1410	41.3	-49.2	37.53	-32.26	120.8	3387.5	259.8	3046	88.5918	88.745	91.535	90.326	90.924	89.137	92.354	90.33	89.77	91.766	84.594	89.545	85.406	85.587	84.674	86.343	86.958	88.827	87.831
Long Line Cable-Laying Expedition	LL44-GPC3	30.3317	-157.832	20.4	-131.18	88.5843	5705	70	5020	0	0

## Sheet: Table S4
Ensemble 1: 0.6 x outgassing rate
Time (yr)	Global pCO2 (μatm)	Ca2+ weathering flux (moles/yr)
0.5	833.478	14795460000000
1.5	833.467	14796240000000
2.5	833.453	14796730000000
3.5	833.439	14797000000000
4.5	833.425	14797270000000
5.5	833.411	14797820000000
6.5	833.397	14799180000000
7.5	833.383	14799510000000
8.5	833.367	14798940000000
9.5	833.352	14797850000000
1000.5	828.031	14791350000000
1009.5	827.609	14773140000000
2000.5	824.243	14768390000000
2009.5	823.859	14761490000000
3000.5	820	14757200000000
3009.5	819.559	14740880000000
4000.5	816.279	14736230000000
4009.5	815.848	14721040000000
5000.5	812.614	14717700000000
5009.5	812.172	14709320000000
6000.5	809.131	14704440000000
6009.5	808.688	14687160000000
7000.5	805.711	14682860000000
7009.5	805.28	14672240000000
8000.5	802.437	14668770000000
8009.5	802.005	14654890000000
9000.5	799.257	14650530000000
9009.5	798.831	14634500000000
10000.5	796.125	14630630000000
10009.5	795.709	14624320000000
11000.5	793.148	14621390000000
11009.5	792.725	14603270000000
12000.5	790.144	14599450000000
12009.5	789.733	14586150000000
13000.5	787.28	14583620000000
13009.5	786.897	14579250000000
14000.5	784.45	14574960000000
14009.5	784.072	14558690000000
15000.5	781.663	14555380000000
15009.5	781.296	14543660000000
16000.5	778.973	14540800000000
16009.5	778.605	14528560000000
17000.5	776.278	14524520000000
17009.5	775.913	14509670000000
18000.5	773.653	14505420000000
18009.5	773.301	14496970000000
19000.5	771.04	14495210000000
19009.5	770.683	14478510000000
20000.5	768.46	14474910000000
20009.5	768.108	14460900000000
21000.5	765.907	14457900000000
21009.5	765.56	14451500000000
22000.5	763.366	14447520000000
22009.5	763.015	14430940000000
23000.5	760.842	14427810000000
23009.5	760.495	14417070000000
24000.5	758.362	14413960000000
24009.5	758.015	14400780000000
25000.5	755.879	14397380000000
25009.5	755.535	14385680000000
26000.5	753.421	14382570000000
26009.5	753.075	14370740000000
27000.5	750.983	14367440000000
27009.5	750.636	14355200000000
28000.5	748.555	14352060000000
28009.5	748.208	14340530000000
29000.5	746.136	14337320000000
29009.5	745.789	14325080000000
30000.5	743.736	14321930000000
30009.5	743.385	14310560000000
31000.5	741.337	14307360000000
31009.5	740.985	14295290000000
32000.5	738.951	14292110000000
32009.5	738.598	14280470000000
33000.5	736.57	14277340000000
33009.5	736.216	14265620000000
34000.5	734.211	14262490000000
34009.5	733.857	14250680000000
35000.5	731.857	14247570000000
35009.5	731.502	14235920000000
36000.5	729.514	14232790000000
36009.5	729.159	14220950000000
37000.5	727.18	14217850000000
37009.5	726.824	14206280000000
38000.5	724.851	14203190000000
38009.5	724.491	14191560000000
39000.5	722.507	14188410000000
39009.5	722.142	14176590000000
40000.5	720.18	14173420000000
40009.5	719.803	14161550000000
41000.5	717.84	14158380000000
41009.5	717.466	14146460000000
42000.5	715.528	14143330000000
42009.5	715.157	14131380000000
43000.5	713.228	14128270000000
43009.5	712.853	14116520000000
44000.5	710.935	14113440000000
44009.5	710.557	14101950000000
45000.5	708.65	14098880000000
45009.5	708.27	14087310000000
46000.5	706.366	14084250000000
46009.5	705.983	14072720000000
47000.5	704.09	14069660000000
47009.5	703.707	14057960000000
48000.5	701.784	14054870000000
48009.5	701.396	14043350000000
49000.5	699.491	14040270000000
49009.5	699.102	14028710000000
50000.5	697.212	14025640000000
50009.5	696.817	14014120000000
51000.5	694.935	14011040000000
51009.5	694.537	13999390000000
52000.5	692.663	13996320000000
52009.5	692.261	13984740000000
53000.5	690.376	13981670000000
53009.5	689.971	13970060000000
54000.5	688.089	13966980000000
54009.5	687.681	13955290000000
55000.5	685.796	13952210000000
55009.5	685.386	13940600000000
56000.5	683.505	13937520000000
56009.5	683.091	13925800000000
57000.5	681.206	13922690000000
57009.5	680.788	13910890000000
58000.5	678.901	13907770000000
58009.5	678.481	13896010000000
59000.5	676.599	13892890000000
59009.5	676.177	13881100000000
60000.5	674.3	13877900000000
60009.5	673.879	13865790000000
61000.5	672.015	13862670000000
61009.5	671.594	13850960000000
62000.5	669.738	13847860000000
62009.5	669.316	13836200000000
63000.5	667.475	13833170000000
63009.5	667.053	13821440000000
64000.5	665.23	13818370000000
64009.5	664.807	13806680000000
65000.5	663	13803610000000
65009.5	662.574	13791810000000
66000.5	660.758	13788720000000
66009.5	660.329	13776930000000
67000.5	658.552	13773880000000
67009.5	658.121	13762150000000
68000.5	656.346	13759100000000
68009.5	655.917	13747440000000
69000.5	654.162	13744410000000
69009.5	653.732	13732750000000
70000.5	651.997	13729740000000
70009.5	651.565	13718180000000
71000.5	649.837	13715170000000
71009.5	649.405	13703580000000
72000.5	647.699	13700600000000
72009.5	647.266	13689010000000
73000.5	645.569	13686050000000
73009.5	645.135	13674490000000
74000.5	643.452	13671540000000
74009.5	643.017	13660040000000
75000.5	641.348	13657110000000
75009.5	640.913	13645660000000
76000.5	639.248	13642720000000
76009.5	638.814	13630920000000
77000.5	637.17	13627970000000
77009.5	636.735	13616420000000
78000.5	635.086	13613480000000
78009.5	634.649	13602010000000
79000.5	633.029	13599110000000
79009.5	632.593	13587730000000
80000.5	630.963	13584820000000
80009.5	630.528	13573500000000
81000.5	628.913	13570600000000
81009.5	628.477	13559250000000
82000.5	626.862	13556370000000
82009.5	626.427	13545080000000
83000.5	624.821	13542180000000
83009.5	624.387	13530940000000
84000.5	622.781	13528050000000
84009.5	622.348	13516710000000
85000.5	620.766	13513840000000
85009.5	620.334	13502610000000
86000.5	618.74	13499740000000
86009.5	618.309	13488500000000
87000.5	616.736	13485650000000
87009.5	616.306	13474370000000
88000.5	614.734	13471500000000
88009.5	614.305	13460310000000
89000.5	612.739	13457450000000
89009.5	612.311	13446290000000
90000.5	610.755	13443460000000
90009.5	610.327	13432270000000
91000.5	608.774	13429410000000
91009.5	608.349	13418280000000
92000.5	606.767	13415390000000
92009.5	606.34	13404090000000
93000.5	604.811	13401240000000
93009.5	604.386	13390120000000
94000.5	602.826	13387230000000
94009.5	602.405	13375930000000
95000.5	600.869	13373050000000
95009.5	600.455	13361760000000
96000.5	598.934	13358910000000
96009.5	598.524	13347770000000
97000.5	596.998	13344920000000
97009.5	596.588	13333730000000
98000.5	595.085	13330900000000
98009.5	594.675	13319800000000
99000.5	593.172	13316990000000
99009.5	592.765	13305980000000
100000	591.278	13303180000000
100010	590.872	13292150000000
101000	589.384	13289330000000
101010	588.978	13278350000000
102000	587.506	13275600000000
102010	587.101	13264670000000
103000	585.63	13261870000000
103010	585.225	13250880000000
104000	583.768	13248090000000
104010	583.364	13237150000000
105000	581.91	13234380000000
105010	581.508	13223500000000
106000	580.035	13220700000000
106010	579.633	13209710000000
107000	578.2	13206950000000
107010	577.798	13196080000000
108000	576.349	13193300000000
108010	575.949	13182360000000
109000	574.525	13179610000000
109010	574.125	13168720000000
110000	572.707	13165970000000
110010	572.31	13155100000000
111000	570.903	13152360000000
111010	570.506	13141490000000
112000	569.11	13138750000000
112010	568.716	13127800000000
113000	567.326	13125080000000
113010	566.932	13114280000000
114000	565.553	13111580000000
114010	565.16	13100800000000
115000	563.786	13098130000000
115010	563.392	13087390000000
116000	562.029	13084680000000
116010	561.636	13073930000000
117000	560.277	13071260000000
117010	559.884	13060500000000
118000	558.534	13057830000000
118010	558.142	13047130000000
119000	556.801	13044460000000
119010	556.409	13033760000000
120000	555.075	13031110000000
120010	554.684	13020500000000
121000	553.356	13017860000000
121010	552.965	13007230000000
122000	551.646	13004590000000
122010	551.255	12993970000000
123000	549.944	12991330000000
123010	549.553	12980720000000
124000	548.251	12978080000000
124010	547.862	12967570000000
125000	546.569	12964960000000
125010	546.181	12954400000000
126000	544.896	12951790000000
126010	544.508	12941270000000
127000	543.225	12938660000000
127010	542.837	12928220000000
128000	541.569	12925630000000
128010	541.181	12915160000000
129000	539.912	12912560000000
129010	539.523	12902080000000
130000	538.272	12899560000000
130010	537.884	12889250000000
131000	536.63	12886660000000
131010	536.243	12876250000000
132000	535.004	12873700000000
132010	534.616	12863340000000
133000	533.382	12860780000000
133010	532.995	12850400000000
134000	531.768	12847850000000
134010	531.382	12837580000000
135000	530.162	12835030000000
135010	529.776	12824740000000
136000	528.567	12822220000000
136010	528.181	12811890000000
137000	526.975	12809360000000
137010	526.59	12799000000000
138000	525.399	12796500000000
138010	525.017	12786270000000
139000	523.826	12783780000000
139010	523.443	12773560000000
140000	522.267	12771070000000
140010	521.885	12760860000000
141000	520.711	12758370000000
141010	520.33	12748240000000
142000	519.168	12745780000000
142010	518.786	12735620000000
143000	517.63	12733150000000
143010	517.249	12723010000000
144000	516.101	12720550000000
144010	515.722	12710190000000
145000	514.58	12707720000000
145010	514.2	12697650000000
146000	513.066	12695210000000
146010	512.688	12685230000000
147000	511.56	12682820000000
147010	511.181	12672840000000
148000	510.062	12670410000000
148010	509.684	12660400000000
149000	508.57	12657970000000
149010	508.192	12648050000000
150000	507.089	12645650000000
150010	506.711	12635760000000
151000	505.609	12633350000000
151010	505.232	12623370000000
152000	504.141	12620970000000
152010	503.765	12610980000000
153000	502.679	12608590000000
153010	502.304	12598660000000
154000	501.226	12596280000000
154010	500.851	12586380000000
155000	499.78	12584010000000
155010	499.406	12574120000000
156000	498.343	12571760000000
156010	497.969	12561950000000
157000	496.91	12559620000000
157010	496.537	12549830000000
158000	495.487	12547480000000
158010	495.115	12537690000000
159000	494.071	12535390000000
159010	493.699	12525670000000
160000	492.661	12523350000000
160010	492.29	12513600000000
161000	491.259	12511280000000
161010	490.888	12501540000000
162000	489.865	12499230000000
162010	489.495	12489520000000
163000	488.476	12487220000000
163010	488.108	12477600000000
164000	487.098	12475310000000
164010	486.73	12465670000000
165000	485.725	12463380000000
165010	485.358	12453750000000
166000	484.361	12451470000000
166010	483.994	12441860000000
167000	483.003	12439590000000
167010	482.637	12430000000000
168000	481.652	12427740000000
168010	481.286	12418240000000
169000	480.308	12415980000000
169010	479.943	12406450000000
170000	478.971	12404200000000
170010	478.607	12394690000000
171000	477.64	12392440000000
171010	477.277	12382950000000
172000	476.319	12380720000000
172010	475.956	12371240000000
173000	474.998	12369010000000
173010	474.636	12359550000000
174000	473.692	12357330000000
174010	473.33	12347910000000
175000	472.384	12345690000000
175010	472.029	12335860000000
176000	471.099	12333630000000
176010	470.75	12324230000000
177000	469.816	12322030000000
177010	469.465	12312730000000
178000	468.544	12310550000000
178010	468.192	12301370000000
179000	467.269	12299200000000
179010	466.916	12289990000000
180000	466.003	12287830000000
180010	465.649	12278600000000
181000	464.739	12276440000000
181010	464.385	12267280000000
182000	463.483	12265140000000
182010	463.129	12255980000000
183000	462.232	12253860000000
183010	461.879	12244690000000
184000	460.986	12242570000000
184010	460.634	12233450000000
185000	459.749	12231330000000
185010	459.397	12222150000000
186000	458.519	12220030000000
186010	458.168	12210920000000
187000	457.291	12208800000000
187010	456.94	12199770000000
188000	456.075	12197660000000
188010	455.725	12188760000000
189000	454.859	12186660000000
189010	454.51	12177630000000
190000	453.654	12175540000000
190010	453.306	12166520000000
191000	452.453	12164430000000
191010	452.105	12155430000000
192000	451.257	12153350000000
192010	450.91	12144430000000
193000	450.068	12142370000000
193010	449.721	12133410000000
194000	448.885	12131350000000
194010	448.539	12122410000000
195000	447.707	12120350000000
195010	447.362	12111430000000
196000	446.537	12109390000000
196010	446.192	12100550000000
197000	445.371	12098510000000
197010	445.026	12089650000000
198000	444.212	12087620000000
198010	443.869	12078770000000
199000	443.059	12076750000000
199010	442.718	12067930000000
200000	441.912	12065940000000
200010	441.573	12057250000000
201000	440.776	12055260000000
201010	440.437	12046520000000
202000	439.642	12044520000000
202010	439.304	12035930000000
203000	438.519	12033950000000
203010	438.182	12025280000000
204000	437.4	12023300000000
204010	437.064	12014610000000
205000	436.289	12012640000000
205010	435.953	12004070000000
206000	435.184	12002110000000
206010	434.849	11993520000000
207000	434.086	11991560000000
207010	433.752	11982990000000
208000	432.993	11981050000000
208010	432.66	11972500000000
209000	431.906	11970560000000
209010	431.574	11962030000000
210000	430.827	11960110000000
210010	430.495	11951610000000
211000	429.752	11949690000000
211010	429.422	11941210000000
212000	428.687	11939310000000
212010	428.358	11930870000000
213000	427.55	11928840000000
213010	427.214	11920120000000
214000	426.505	11918240000000
214010	426.167	11909800000000
215000	425.376	11907790000000
215010	425.045	11899130000000
216000	424.32	11897220000000
216010	423.986	11888830000000
217000	423.253	11886910000000
217010	422.92	11878450000000
218000	422.202	11876550000000
218010	421.871	11868140000000
219000	421.156	11866250000000
219010	420.826	11857970000000
220000	420.124	11856110000000
220010	419.795	11847790000000
221000	419.096	11845920000000
221010	418.768	11837630000000
222000	418.076	11835780000000
222010	417.749	11827530000000
223000	417.063	11825690000000
223010	416.737	11817550000000
224000	416.059	11815730000000
224010	415.734	11807630000000
225000	415.058	11805810000000
225010	414.734	11797650000000
226000	414.068	11795860000000
226010	413.745	11787750000000
227000	413.08	11785950000000
227010	412.757	11777850000000
228000	412.103	11776080000000
228010	411.781	11768020000000
229000	411.125	11766250000000
229010	410.805	11757210000000
230000	410.162	11755390000000
230010	409.843	11747180000000
231000	409.2	11745410000000
231010	408.883	11737380000000
232000	408.248	11735670000000
232010	407.931	11727620000000
233000	407.301	11725880000000
233010	406.985	11717940000000
234000	406.359	11716210000000
234010	406.044	11708310000000
235000	405.423	11706590000000
235010	405.109	11698730000000
236000	404.492	11697020000000
236010	404.179	11689190000000
237000	403.565	11687510000000
237010	403.254	11679760000000
238000	402.648	11678070000000
238010	402.337	11670180000000
239000	401.731	11668490000000
239010	401.421	11660720000000
240000	400.826	11659050000000
240010	400.518	11651360000000
241000	399.919	11649680000000
241010	399.611	11641990000000
242000	399.022	11640330000000
242010	398.715	11632690000000
243000	398.127	11631060000000
243010	397.821	11623490000000
244000	397.237	11621840000000
244010	396.933	11614250000000
245000	396.353	11612610000000
245010	396.049	11605010000000
246000	395.476	11603400000000
246010	395.174	11595890000000
247000	394.603	11594300000000
247010	394.303	11586780000000
248000	393.739	11585190000000
248010	393.44	11577780000000
249000	392.878	11576180000000
249010	392.579	11568750000000
250000	392.022	11567140000000
250010	391.724	11559790000000
251000	391.171	11558200000000
251010	390.874	11550940000000
252000	390.325	11549360000000
252010	390.03	11542040000000
253000	389.484	11540460000000
253010	389.189	11533150000000
254000	388.651	11531590000000
254010	388.358	11524320000000
255000	387.82	11522760000000
255010	387.528	11515500000000
256000	386.996	11513950000000
256010	386.705	11506730000000
257000	386.177	11505180000000
257010	385.887	11498000000000
258000	385.363	11496400000000
258010	385.074	11489190000000
259000	384.552	11487660000000
259010	384.264	11480560000000
260000	383.745	11479040000000
260010	383.457	11471940000000
261000	382.945	11470430000000
261010	382.659	11463350000000
262000	382.147	11461840000000
262010	381.862	11454780000000
263000	381.357	11453280000000
263010	381.073	11446260000000
264000	380.573	11444770000000
264010	380.29	11437790000000
265000	379.79	11436300000000
265010	379.508	11429350000000
266000	379.015	11427890000000
266010	378.733	11421090000000
267000	378.241	11419640000000
267010	377.96	11412790000000
268000	377.472	11411350000000
268010	377.192	11404510000000
269000	376.706	11403050000000
269010	376.426	11396190000000
270000	375.945	11394740000000
270010	375.665	11387890000000
271000	375.186	11386440000000
271010	374.908	11379610000000
272000	374.434	11378170000000
272010	374.156	11371340000000
273000	373.684	11369910000000
273010	373.406	11363120000000
274000	372.939	11361710000000
274010	372.663	11355020000000
275000	372.198	11353610000000
275010	371.922	11346900000000
276000	371.46	11345490000000
276010	371.185	11338780000000
277000	370.729	11337380000000
277010	370.456	11330700000000
278000	369.999	11329300000000
278010	369.73	11322650000000
279000	369.279	11321270000000
279010	369.01	11314670000000
280000	368.564	11313290000000
280010	368.297	11306730000000
281000	367.852	11305350000000
281010	367.585	11298800000000
282000	367.148	11297450000000
282010	366.881	11290940000000
283000	366.444	11289580000000
283010	366.179	11282170000000
284000	365.75	11280780000000
284010	365.486	11274130000000
285000	365.058	11272680000000
285010	364.796	11266110000000
286000	364.373	11264770000000
286010	364.111	11258320000000
287000	363.692	11256990000000
287010	363.431	11250600000000
288000	363.016	11249280000000
288010	362.757	11242860000000
289000	362.342	11241540000000
289010	362.082	11235170000000
290000	361.673	11233880000000
290010	361.413	11227470000000
291000	361.002	11226180000000
291010	360.743	11219940000000
292000	360.34	11218660000000
292010	360.081	11212410000000
293000	359.677	11211120000000
293010	359.419	11204870000000
294000	359.021	11203600000000
294010	358.764	11197380000000
295000	358.37	11196110000000
295010	358.114	11189930000000
296000	357.723	11188670000000
296010	357.468	11182570000000
297000	357.08	11181310000000
297010	356.829	11175300000000
298000	356.444	11174060000000
298010	356.194	11168010000000
299000	355.813	11166770000000
299010	355.564	11160730000000
300000	355.186	11159510000000
300010	354.937	11153370000000
301000	354.561	11152150000000
301010	354.313	11146130000000
302000	353.943	11144930000000
302010	353.696	11138970000000
303000	353.325	11137750000000
303010	353.078	11131810000000
304000	352.714	11130610000000
304010	352.467	11124700000000
305000	352.103	11123510000000
305010	351.858	11117620000000
306000	351.498	11116430000000
306010	351.254	11110600000000
307000	350.895	11109410000000
307010	350.652	11103630000000
308000	350.296	11102460000000
308010	350.053	11096630000000
309000	349.7	11095440000000
309010	349.458	11089630000000
310000	349.107	11088470000000
310010	348.867	11082700000000
311000	348.518	11081540000000
311010	348.279	11075800000000
312000	347.935	11074650000000
312010	347.696	11068870000000
313000	347.351	11067720000000
313010	347.113	11061900000000
314000	346.775	11060760000000
314010	346.538	11055080000000
315000	346.201	11053950000000
315010	345.965	11048310000000
316000	345.631	11047180000000
316010	345.395	11041560000000
317000	345.064	11040440000000
317010	344.828	11034840000000
318000	344.502	11033760000000
318010	344.267	11028300000000
319000	343.94	11027190000000
319010	343.707	11021670000000
320000	343.385	11020570000000
320010	343.153	11015070000000
321000	342.832	11013970000000
321010	342.6	11008490000000
322000	342.283	11007400000000
322010	342.052	11001930000000
323000	341.737	11000860000000
323010	341.507	10995400000000
324000	341.194	10994330000000
324010	340.964	10988920000000
325000	340.654	10987860000000
325010	340.425	10982470000000
326000	340.117	10981410000000
326010	339.89	10976120000000
327000	339.583	10975060000000
327010	339.355	10969720000000
328000	339.052	10968670000000
328010	338.824	10963400000000
329000	338.523	10962360000000
329010	338.296	10957080000000
330000	337.998	10956050000000
330010	337.771	10950800000000
331000	337.475	10949770000000
331010	337.251	10944520000000
332000	336.958	10943500000000
332010	336.737	10938390000000
333000	336.445	10937380000000
333010	336.224	10932210000000
334000	335.936	10931200000000
334010	335.717	10926060000000
335000	335.43	10925050000000
335010	335.213	10919900000000
336000	334.929	10918920000000
336010	334.712	10913840000000
337000	334.432	10912850000000
337010	334.216	10907770000000
338000	333.935	10906780000000
338010	333.72	10901810000000
339000	333.443	10900830000000
339010	333.228	10895820000000
340000	332.953	10894840000000
340010	332.739	10889830000000
341000	332.466	10888860000000
341010	332.252	10883860000000
342000	331.983	10882900000000
342010	331.77	10877860000000
343000	331.502	10876900000000
343010	331.29	10871930000000
344000	331.024	10870980000000
344010	330.812	10866040000000
345000	330.547	10865090000000
345010	330.336	10860150000000
346000	330.075	10859200000000
346010	329.865	10854300000000
347000	329.604	10853360000000
347010	329.396	10848490000000
348000	329.138	10847560000000
348010	328.93	10842720000000
349000	328.675	10841790000000
349010	328.468	10836970000000
350000	328.215	10836050000000
350010	328.009	10831260000000
351000	327.757	10830340000000
351010	327.551	10825570000000
352000	327.303	10824660000000
352010	327.098	10819920000000
353000	326.85	10819010000000
353010	326.647	10814250000000
354000	326.402	10813340000000
354010	326.199	10808660000000
355000	325.956	10807780000000
355010	325.754	10803160000000
356000	325.513	10802280000000
356010	325.312	10797690000000
357000	325.073	10796810000000
357010	324.873	10792190000000
358000	324.636	10791310000000
358010	324.437	10786720000000
359000	324.202	10785840000000
359010	324.004	10781320000000
360000	323.771	10780460000000
360010	323.574	10776030000000
361000	323.34	10775170000000
361010	323.144	10770670000000
362000	322.915	10769820000000
362010	322.72	10765300000000
363000	322.491	10764440000000
363010	322.296	10759990000000
364000	322.07	10759140000000
364010	321.876	10754680000000
365000	321.653	10753840000000
365010	321.46	10749360000000
366000	321.238	10748530000000
366010	321.046	10744080000000
367000	320.826	10743260000000
367010	320.635	10738890000000
368000	320.415	10738070000000
368010	320.223	10733670000000
369000	320.007	10732840000000
369010	319.815	10728480000000
370000	319.601	10727660000000
370010	319.41	10723340000000
371000	319.195	10722510000000
371010	319.006	10718220000000
372000	318.793	10717410000000
372010	318.605	10713160000000
373000	318.394	10712350000000
373010	318.207	10708070000000
374000	317.997	10707270000000
374010	317.811	10703010000000
375000	317.605	10702200000000
375010	317.42	10698040000000
376000	317.214	10697260000000
376010	317.029	10693060000000
377000	316.827	10692280000000
377010	316.643	10688080000000
378000	316.441	10687310000000
378010	316.258	10683140000000
379000	316.057	10682360000000
379010	315.875	10678210000000
380000	315.678	10677440000000
380010	315.497	10673320000000
381000	315.298	10672550000000
381010	315.118	10668390000000
382000	314.924	10667630000000
382010	314.743	10663540000000
383000	314.548	10662780000000
383010	314.368	10658690000000
384000	314.176	10657940000000
384010	313.995	10653890000000
385000	313.804	10653140000000
385010	313.625	10649090000000
386000	313.437	10648350000000
386010	313.259	10644310000000
387000	313.071	10643570000000
387010	312.894	10639550000000
388000	312.71	10638820000000
388010	312.534	10634830000000
389000	312.35	10634110000000
389010	312.175	10630140000000
390000	311.994	10629420000000
390010	311.819	10625480000000
391000	311.639	10624770000000
391010	311.466	10620850000000
392000	311.289	10620140000000
392010	311.116	10616260000000
393000	310.94	10615550000000
393010	310.768	10611690000000
394000	310.595	10610990000000
394010	310.424	10607150000000
395000	310.251	10606450000000
395010	310.081	10602590000000
396000	309.911	10601900000000
396010	309.74	10598090000000
397000	309.57	10597400000000
397010	309.401	10593610000000
398000	309.234	10592920000000
398010	309.065	10589160000000
399000	308.898	10588480000000
399010	308.731	10584740000000
400000	308.566	10584070000000
400010	308.4	10580340000000
401000	308.235	10579670000000
401010	308.07	10575960000000
402000	307.907	10575290000000
402010	307.742	10571600000000
403000	307.581	10570940000000
403010	307.416	10567280000000
404000	307.256	10566620000000
404010	307.093	10563050000000
405000	306.934	10562430000000
405010	306.771	10558910000000
406000	306.614	10558270000000
406010	306.453	10554720000000
407000	306.297	10554090000000
407010	306.136	10550560000000
408000	305.982	10549920000000
408010	305.822	10546380000000
409000	305.669	10545750000000
409010	305.511	10542220000000
410000	305.36	10541590000000
410010	305.202	10538090000000
411000	305.051	10537460000000
411010	304.895	10533970000000
412000	304.747	10533360000000
412010	304.591	10529890000000
413000	304.443	10529270000000
413010	304.288	10525820000000
414000	304.143	10525210000000
414010	303.988	10521790000000
415000	303.844	10521180000000
415010	303.691	10517780000000
416000	303.549	10517180000000
416010	303.397	10513870000000
417000	303.255	10513280000000
417010	303.103	10509930000000
418000	302.964	10509340000000
418010	302.812	10506000000000
419000	302.673	10505410000000
419010	302.523	10502090000000
420000	302.386	10501500000000
420010	302.236	10498200000000
421000	302.099	10497620000000
421010	301.951	10494350000000
422000	301.816	10493790000000
422010	301.668	10490510000000
423000	301.534	10489940000000
423010	301.387	10486700000000
424000	301.254	10486130000000
424010	301.108	10482910000000
425000	300.975	10482340000000
425010	300.829	10479120000000
426000	300.698	10478560000000
426010	300.553	10475400000000
427000	300.421	10474850000000
427010	300.276	10471680000000
428000	300.147	10471130000000
428010	300.002	10467970000000
429000	299.874	10467420000000
429010	299.729	10464270000000
430000	299.603	10463720000000
430010	299.46	10460590000000
431000	299.334	10460040000000
431010	299.192	10456990000000
432000	299.068	10456490000000
432010	298.928	10453520000000
433000	298.805	10452990000000
433010	298.665	10449940000000
434000	298.543	10449410000000
434010	298.405	10446360000000
435000	298.284	10445830000000
435010	298.146	10442800000000
436000	298.027	10442270000000
436010	297.889	10439250000000
437000	297.771	10438730000000
437010	297.634	10435690000000
438000	297.518	10435170000000
438010	297.381	10432180000000
439000	297.265	10431660000000
439010	297.129	10428690000000
440000	297.015	10428180000000
440010	296.88	10425220000000
441000	296.763	10424710000000
441010	296.629	10421750000000
442000	296.517	10421250000000
442010	296.382	10418320000000
443000	296.268	10417820000000
443010	296.134	10414890000000
444000	296.023	10414390000000
444010	295.891	10411500000000
445000	295.78	10411000000000
445010	295.648	10408070000000
446000	295.54	10407580000000
446010	295.408	10404720000000
447000	295.3	10404240000000
447010	295.169	10401390000000
448000	295.064	10400910000000
448010	294.934	10398090000000
449000	294.828	10397620000000
449010	294.698	10394830000000
450000	294.594	10394360000000
450010	294.465	10391590000000
451000	294.361	10391120000000
451010	294.232	10388360000000
452000	294.13	10387890000000
452010	294.002	10385130000000
453000	293.898	10384660000000
453010	293.77	10381900000000
454000	293.671	10381440000000
454010	293.544	10378700000000
455000	293.442	10378240000000
455010	293.316	10375510000000
456000	293.219	10375060000000
456010	293.093	10372430000000
457000	292.995	10371980000000
457010	292.87	10369290000000
458000	292.775	10368850000000
458010	292.65	10366180000000
459000	292.554	10365730000000
459010	292.429	10363100000000
460000	292.336	10362660000000
460010	292.212	10360060000000
461000	292.118	10359620000000
461010	291.995	10357000000000
462000	291.903	10356570000000
462010	291.781	10353970000000
463000	291.689	10353540000000
463010	291.568	10350930000000
464000	291.478	10350500000000
464010	291.358	10347980000000
465000	291.267	10347540000000
465010	291.147	10345040000000
466000	291.059	10344630000000
466010	290.939	10342100000000
467000	290.851	10341680000000
467010	290.731	10339130000000
468000	290.643	10338730000000
468010	290.524	10336180000000
469000	290.438	10335770000000
469010	290.32	10333270000000
470000	290.233	10332860000000
470010	290.116	10330370000000
471000	290.031	10329960000000
471010	289.915	10327490000000
472000	289.831	10327080000000
472010	289.716	10324710000000
473000	289.632	10324310000000
473010	289.517	10321880000000
474000	289.435	10321480000000
474010	289.319	10319050000000
475000	289.238	10318660000000
475010	289.123	10316520000000
476000	289.042	10316140000000
476010	288.927	10313780000000
477000	288.848	10313390000000
477010	288.735	10310970000000
478000	288.656	10310590000000
478010	288.544	10308210000000
479000	288.467	10307830000000
479010	288.355	10305470000000
480000	288.279	10305090000000
480010	288.168	10302730000000
481000	288.092	10302360000000
481010	287.981	10300020000000
482000	287.907	10299650000000
482010	287.796	10297330000000
483000	287.722	10296960000000
483010	287.612	10294640000000
484000	287.54	10294270000000
484010	287.431	10291990000000
485000	287.358	10291630000000
485010	287.25	10289360000000
486000	287.179	10289000000000
486010	287.072	10286760000000
487000	287	10286400000000
487010	286.894	10284200000000
488000	286.825	10283850000000
488010	286.718	10281680000000
489000	286.649	10281330000000
489010	286.543	10279090000000
490000	286.475	10278750000000
490010	286.37	10276520000000
491000	286.301	10276190000000
491010	286.196	10274070000000
492000	286.13	10273730000000
492010	286.025	10271580000000
493000	285.959	10271230000000
493010	285.855	10269080000000
494000	285.79	10268750000000
494010	285.686	10266620000000
495000	285.621	10266280000000
495010	285.518	10264160000000
496000	285.454	10263830000000
496010	285.351	10261770000000
497000	285.286	10261420000000
497010	285.184	10259380000000
498000	285.121	10259050000000
498010	285.02	10256950000000
499000	284.955	10256620000000
499010	284.854	10254540000000
500000	284.793	10254220000000
500010	284.693	10252160000000
501000	284.63	10251840000000
501010	284.529	10249780000000
502000	284.47	10249460000000
502010	284.37	10247420000000
503000	284.309	10247110000000
503010	284.21	10245060000000
504000	284.151	10244750000000
504010	284.052	10242740000000
505000	283.993	10242420000000
505010	283.894	10240410000000
506000	283.837	10240110000000
506010	283.739	10238140000000
507000	283.681	10237840000000
507010	283.584	10235910000000
508000	283.528	10235600000000
508010	283.431	10233650000000
509000	283.374	10233350000000
509010	283.278	10231370000000
510000	283.223	10231040000000
510010	283.13	10229050000000
511000	283.074	10228750000000
511010	282.98	10226850000000
512000	282.927	10226560000000
512010	282.833	10224670000000
513000	282.779	10224380000000
513010	282.686	10222490000000
514000	282.634	10222210000000
514010	282.542	10220340000000
515000	282.489	10220050000000
515010	282.398	10218190000000
516000	282.347	10217910000000
516010	282.256	10216070000000
517000	282.205	10215790000000
517010	282.114	10213950000000
518000	282.065	10213680000000
518010	281.974	10211860000000
519000	281.924	10211580000000
519010	281.834	10209770000000
520000	281.785	10209490000000
520010	281.695	10207690000000
521000	281.647	10207420000000
521010	281.558	10205630000000
522000	281.511	10205360000000
522010	281.422	10203540000000
523000	281.374	10203270000000
523010	281.287	10201590000000
524000	281.243	10201320000000
524010	281.156	10199530000000
525000	281.108	10199270000000
525010	281.021	10197500000000
526000	280.978	10197250000000
526010	280.89	10195520000000
527000	280.845	10195260000000
527010	280.758	10193520000000
528000	280.714	10193270000000
528010	280.627	10191540000000
529000	280.583	10191290000000
529010	280.497	10189610000000
530000	280.454	10189350000000
530010	280.368	10187700000000
531000	280.325	10187450000000
531010	280.24	10185780000000
532000	280.198	10185530000000
532010	280.114	10183830000000
533000	280.072	10183590000000
533010	279.988	10181930000000
534000	279.948	10181680000000
534010	279.865	10180050000000
535000	279.823	10179810000000
535010	279.74	10178170000000
536000	279.7	10177930000000
536010	279.617	10176310000000
537000	279.576	10176070000000
537010	279.493	10174450000000
538000	279.455	10174210000000
538010	279.371	10172550000000
539000	279.332	10172310000000
539010	279.249	10170710000000
540000	279.211	10170480000000
540010	279.128	10168930000000
541000	279.089	10168700000000
541010	279.005	10167120000000
542000	278.97	10166900000000
542010	278.885	10165360000000
543000	278.847	10165140000000
543010	278.763	10163590000000
544000	278.728	10163370000000
544010	278.644	10161840000000
545000	278.608	10161610000000
545010	278.525	10160070000000
546000	278.49	10159850000000
546010	278.408	10158320000000
547000	278.372	10158090000000
547010	278.29	10156560000000
548000	278.257	10156340000000
548010	278.176	10154820000000
549000	278.14	10154600000000
549010	278.06	10153080000000
550000	278.027	10152870000000
550010	277.946	10151360000000
551000	277.912	10151140000000
551010	277.832	10149640000000
552000	277.8	10149430000000
552010	277.72	10147930000000
553000	277.686	10147730000000
553010	277.607	10146250000000
554000	277.576	10146040000000
554010	277.496	10144590000000
555000	277.463	10144390000000
555010	277.383	10142880000000
556000	277.354	10142680000000
556010	277.275	10141210000000
557000	277.243	10141000000000
557010	277.165	10139500000000
558000	277.136	10139300000000
558010	277.058	10137870000000
559000	277.027	10137680000000
559010	276.95	10136270000000
560000	276.922	10136080000000
560010	276.845	10134650000000
561000	276.815	10134450000000
561010	276.739	10133030000000
562000	276.711	10132830000000
562010	276.635	10131420000000
563000	276.606	10131220000000
563010	276.531	10129820000000
564000	276.504	10129630000000
564010	276.429	10128240000000
565000	276.402	10128050000000
565010	276.327	10126660000000
566000	276.302	10126470000000
566010	276.228	10125120000000
567000	276.201	10124940000000
567010	276.128	10123560000000
568000	276.105	10123390000000
568010	276.031	10122070000000
569000	276.004	10121890000000
569010	275.931	10120540000000
570000	275.909	10120370000000
570010	275.837	10119050000000
571000	275.811	10118870000000
571010	275.739	10117540000000
572000	275.717	10117370000000
572010	275.645	10116070000000
573000	275.621	10115890000000
573010	275.55	10114640000000
574000	275.529	10114450000000
574010	275.458	10113200000000
575000	275.434	10113030000000
575010	275.364	10111710000000
576000	275.343	10111570000000
576010	275.272	10110250000000
577000	275.249	10110090000000
577010	275.179	10108820000000
578000	275.159	10108660000000
578010	275.089	10107400000000
579000	275.067	10107240000000
579010	274.998	10105980000000
580000	274.979	10105820000000
580010	274.91	10104590000000
581000	274.89	10104430000000
581010	274.821	10103190000000
582000	274.803	10103040000000
582010	274.735	10101820000000
583000	274.715	10101670000000
583010	274.648	10100450000000
584000	274.63	10100300000000
584010	274.564	10099110000000
585000	274.545	10098950000000
585010	274.478	10097760000000
586000	274.462	10097610000000
586010	274.396	10096430000000
587000	274.377	10096280000000
587010	274.312	10095110000000
588000	274.296	10094930000000
588010	274.231	10093790000000
589000	274.214	10093650000000
589010	274.149	10092490000000
590000	274.134	10092350000000
590010	274.07	10091210000000
591000	274.053	10091070000000
591010	273.989	10089930000000
592000	273.975	10089790000000
592010	273.911	10088670000000
593000	273.895	10088530000000
593010	273.833	10087410000000
594000	273.819	10087270000000
594010	273.757	10086170000000
595000	273.741	10086030000000
595010	273.679	10084930000000
596000	273.666	10084790000000
596010	273.604	10083710000000
597000	273.589	10083570000000
597010	273.527	10082480000000
598000	273.515	10082350000000
598010	273.454	10081270000000
599000	273.439	10081130000000
599010	273.379	10079990000000
600000	273.368	10079870000000
600010	273.307	10078840000000
601000	273.293	10078720000000
601010	273.234	10077640000000
602000	273.224	10077520000000
602010	273.164	10076500000000
603000	273.151	10076370000000
603010	273.092	10075370000000
604000	273.082	10075250000000
604010	273.023	10074260000000
605000	273.011	10074150000000
605010	272.952	10073130000000
606000	272.943	10073010000000
606010	272.885	10072020000000
607000	272.873	10071900000000
607010	272.815	10070900000000
608000	272.806	10070790000000
608010	272.749	10069810000000
609000	272.737	10069710000000
609010	272.68	10068760000000
610000	272.672	10068650000000
610010	272.615	10067690000000
611000	272.605	10067550000000
611010	272.549	10066580000000
612000	272.541	10066470000000
612010	272.484	10065510000000
613000	272.475	10065400000000
613010	272.419	10064440000000
614000	272.412	10064330000000
614010	272.357	10063400000000
615000	272.348	10063290000000
615010	272.294	10062360000000
616000	272.287	10062250000000
616010	272.233	10061320000000
617000	272.224	10061200000000
617010	272.17	10060260000000
618000	272.163	10060160000000
618010	272.11	10059250000000
619000	272.102	10059150000000
619010	272.048	10058230000000
620000	272.043	10058130000000
620010	271.99	10057240000000
621000	271.982	10057130000000
621010	271.929	10056240000000
622000	271.924	10056140000000
622010	271.872	10055260000000
623000	271.865	10055160000000
623010	271.813	10054290000000
624000	271.809	10054190000000
624010	271.757	10053330000000
625000	271.751	10053230000000
625010	271.7	10052330000000
626000	271.696	10052250000000
626010	271.645	10051420000000
627000	271.64	10051330000000
627010	271.589	10050510000000
628000	271.586	10050410000000
628010	271.536	10049590000000
629000	271.53	10049490000000
629010	271.481	10048660000000
630000	271.478	10048570000000
630010	271.429	10047760000000
631000	271.424	10047660000000
631010	271.375	10046860000000
632000	271.373	10046770000000
632010	271.323	10045960000000
633000	271.319	10045870000000
633010	271.269	10045060000000
634000	271.268	10044980000000
634010	271.219	10044140000000
635000	271.215	10044080000000
635010	271.166	10043240000000
636000	271.165	10043160000000
636010	271.116	10042380000000
637000	271.113	10042290000000
637010	271.064	10041500000000
638000	271.063	10041420000000
638010	271.014	10040640000000
639000	271.011	10040560000000
639010	270.963	10039780000000
640000	270.962	10039700000000
640010	270.914	10038930000000
641000	270.912	10038860000000
641010	270.864	10038090000000
642000	270.864	10038010000000
642010	270.817	10037260000000
643000	270.815	10037180000000
643010	270.768	10036430000000
644000	270.768	10036360000000
644010	270.721	10035620000000
645000	270.719	10035540000000
645010	270.673	10034830000000
646000	270.674	10034770000000
646010	270.627	10034040000000
647000	270.626	10033970000000
647010	270.58	10033270000000
648000	270.581	10033210000000
648010	270.535	10032490000000
649000	270.534	10032420000000
649010	270.489	10031700000000
650000	270.49	10031640000000
650010	270.445	10030930000000
651000	270.444	10030860000000
651010	270.399	10030150000000
652000	270.401	10030090000000
652010	270.357	10029390000000
653000	270.356	10029320000000
653010	270.312	10028600000000
654000	270.314	10028550000000
654010	270.27	10027840000000
655000	270.269	10027770000000
655010	270.226	10027090000000
656000	270.228	10027030000000
656010	270.184	10026350000000
657000	270.185	10026290000000
657010	270.141	10025590000000
658000	270.144	10025540000000
658010	270.101	10024860000000
659000	270.102	10024790000000
659010	270.06	10024120000000
660000	270.063	10024080000000
660010	270.02	10023420000000
661000	270.021	10023340000000
661010	269.979	10022680000000
662000	269.983	10022640000000
662010	269.94	10021990000000
663000	269.942	10021940000000
663010	269.9	10021280000000
664000	269.904	10021240000000
664010	269.861	10020560000000
665000	269.864	10020510000000
665010	269.822	10019850000000
666000	269.827	10019810000000
666010	269.785	10019190000000
667000	269.788	10019140000000
667010	269.746	10018510000000
668000	269.75	10018470000000
668010	269.709	10017850000000
669000	269.712	10017790000000
669010	269.671	10017180000000
670000	269.676	10017140000000
670010	269.635	10016530000000
671000	269.639	10016470000000
671010	269.599	10015880000000
672000	269.604	10015840000000
672010	269.564	10015240000000
673000	269.567	10015190000000
673010	269.528	10014600000000
674000	269.534	10014550000000
674010	269.494	10013970000000
675000	269.498	10013930000000
675010	269.459	10013340000000
676000	269.465	10013300000000
676010	269.426	10012710000000
677000	269.43	10012680000000
677010	269.392	10012080000000
678000	269.399	10012040000000
678010	269.36	10011480000000
679000	269.365	10011440000000
679010	269.327	10010880000000
680000	269.334	10010840000000
680010	269.296	10010300000000
681000	269.301	10010260000000
681010	269.264	10009710000000
682000	269.272	10009670000000
682010	269.235	10009140000000
683000	269.24	10009100000000
683010	269.203	10008560000000
684000	269.211	10008520000000
684010	269.173	10007990000000
685000	269.179	10007950000000
685010	269.142	10007420000000
686000	269.15	10007390000000
686010	269.113	10006870000000
687000	269.119	10006830000000
687010	269.083	10006310000000
688000	269.091	10006280000000
688010	269.055	10005780000000
689000	269.061	10005740000000
689010	269.026	10005230000000
690000	269.034	10005200000000
690010	268.999	10004710000000
691000	269.006	10004670000000
691010	268.97	10004170000000
692000	268.979	10004150000000
692010	268.944	10003640000000
693000	268.951	10003600000000
693010	268.916	10003120000000
694000	268.925	10003090000000
694010	268.89	10002630000000
695000	268.897	10002600000000
695010	268.863	10002120000000
696000	268.873	10002060000000
696010	268.838	10001540000000
697000	268.846	10001510000000
697010	268.811	10001040000000
698000	268.822	10001020000000
698010	268.788	10000570000000
699000	268.796	10000540000000
699010	268.762	10000050000000
700000	268.772	10000030000000
700010	268.738	9999571000000
701000	268.746	9999543000000
701010	268.701	9997039000000
702000	268.71	9996685000000
702010	268.651	9993405000000
703000	268.662	9993120000000
703010	268.591	9990537000000
704000	268.603	9990361000000
704010	268.531	9988916000000
705000	268.539	9988852000000
705010	268.466	9988169000000
706000	268.473	9988134000000
706010	268.401	9987570000000
707000	268.407	9987541000000
707010	268.336	9987050000000
708000	268.344	9987027000000
708010	268.273	9986585000000
709000	268.279	9986563000000
709010	268.21	9986118000000
710000	268.217	9986099000000
710010	268.15	9985650000000
711000	268.156	9985627000000
711010	268.091	9985158000000
712000	268.099	9985138000000
712010	268.035	9984658000000
713000	268.043	9984634000000
713010	267.98	9984140000000
714000	267.991	9984121000000
714010	267.93	9983627000000
715000	267.94	9983604000000
715010	267.88	9983094000000
716000	267.893	9983078000000
716010	267.834	9982576000000
717000	267.845	9982555000000
717010	267.789	9982045000000
718000	267.803	9982031000000
718010	267.748	9981535000000
719000	267.761	9981517000000
719010	267.707	9981016000000
720000	267.721	9981000000000
720010	267.669	9980505000000
721000	267.682	9980488000000
721010	267.631	9979994000000
722000	267.645	9979979000000
722010	267.595	9979493000000
723000	267.608	9979475000000
723010	267.56	9978989000000
724000	267.575	9978977000000
724010	267.528	9978495000000
725000	267.54	9978478000000
725010	267.495	9978003000000
726000	267.51	9977992000000
726010	267.466	9977536000000
727000	267.478	9977520000000
727010	267.435	9977063000000
728000	267.45	9977053000000
728010	267.408	9976614000000
729000	267.421	9976598000000
729010	267.38	9976157000000
730000	267.394	9976147000000
730010	267.354	9975721000000
731000	267.367	9975708000000
731010	267.329	9975286000000
732000	267.342	9975276000000
732010	267.305	9974866000000
733000	267.317	9974853000000
733010	267.281	9974445000000
734000	267.295	9974437000000
734010	267.259	9974043000000
735000	267.271	9974030000000
735010	267.236	9973633000000
736000	267.249	9973625000000
736010	267.215	9973033000000
737000	267.228	9973025000000
737010	267.194	9972692000000
738000	267.207	9972687000000
738010	267.175	9972345000000
739000	267.188	9972339000000
739010	267.156	9971998000000
740000	267.169	9971994000000
740010	267.138	9971661000000
741000	267.149	9971653000000
741010	267.119	9971316000000
742000	267.132	9971313000000
742010	267.103	9970987000000
743000	267.113	9970978000000
743010	267.084	9970642000000
744000	267.097	9970641000000
744010	267.068	9970318000000
745000	267.079	9970315000000
745010	267.051	9969987000000
746000	267.064	9969985000000
746010	267.036	9969679000000
747000	267.048	9969673000000
747010	267.02	9969361000000
748000	267.034	9969363000000
748010	267.007	9969064000000
749000	267.019	9969061000000
749010	266.992	9968765000000
750000	267.006	9968765000000
750010	266.98	9968481000000
751000	266.992	9968479000000
751010	266.966	9968193000000
752000	266.981	9968197000000
752010	266.955	9967925000000
753000	266.966	9967922000000
753010	266.941	9967644000000
754000	266.956	9967649000000
754010	266.931	9967385000000
755000	266.943	9967385000000
755010	266.918	9967108000000
756000	266.933	9967111000000
756010	266.907	9966843000000
757000	266.92	9966844000000
757010	266.894	9966578000000
758000	266.91	9966585000000
758010	266.885	9966336000000
759000	266.897	9966338000000
759010	266.873	9966081000000
760000	266.889	9966091000000
760010	266.865	9965856000000
761000	266.878	9965845000000
761010	266.854	9965603000000
762000	266.869	9965612000000
762010	266.845	9965380000000
763000	266.858	9965385000000
763010	266.835	9965147000000
764000	266.851	9965158000000
764010	266.827	9964934000000
765000	266.841	9964940000000
765010	266.817	9964709000000
766000	266.833	9964721000000
766010	266.81	9964505000000
767000	266.824	9964512000000
767010	266.801	9964290000000
768000	266.818	9964303000000
768010	266.795	9964096000000
769000	266.809	9964105000000
769010	266.787	9963892000000
770000	266.804	9963908000000
770010	266.781	9963709000000
771000	266.796	9963720000000
771010	266.774	9963517000000
772000	266.792	9963535000000
772010	266.77	9963345000000
773000	266.784	9963357000000
773010	266.763	9963161000000
774000	266.781	9963181000000
774010	266.759	9963003000000
775000	266.775	9963019000000
775010	266.754	9962836000000
776000	266.772	9962858000000
776010	266.75	9962704000000
777000	266.767	9962726000000
777010	266.745	9962574000000
778000	266.764	9962608000000
778010	266.742	9962449000000
779000	266.758	9962472000000
779010	266.736	9962292000000
780000	266.756	9962325000000
780010	266.734	9962160000000
781000	266.751	9962180000000
781010	266.73	9962012000000
782000	266.75	9962040000000
782010	266.728	9961887000000
783000	266.746	9961910000000
783010	266.725	9961752000000
784000	266.746	9961783000000
784010	266.726	9961645000000
785000	266.743	9961668000000
785010	266.723	9961523000000
786000	266.745	9961555000000
786010	266.725	9961426000000
787000	266.743	9961453000000
787010	266.723	9961320000000
788000	266.745	9961353000000
788010	266.725	9961233000000
789000	266.744	9961260000000
789010	266.724	9961134000000
790000	266.746	9961169000000
790010	266.727	9961058000000
791000	266.746	9961087000000
791010	266.727	9960968000000
792000	266.748	9961004000000
792010	266.73	9960901000000
793000	266.749	9960931000000
793010	266.73	9960821000000
794000	266.752	9960858000000
794010	266.733	9960760000000
795000	266.753	9960791000000
795010	266.734	9960688000000
796000	266.756	9960725000000
796010	266.738	9960637000000
797000	266.758	9960669000000
797010	266.74	9960574000000
798000	266.762	9960612000000
798010	266.745	9960531000000
799000	266.764	9960564000000
799010	266.747	9960477000000
800000	266.769	9960516000000
800010	266.752	9960444000000
801000	266.772	9960478000000
801010	266.756	9960404000000
802000	266.778	9960446000000
802010	266.762	9960388000000
803000	266.782	9960423000000
803010	266.766	9960360000000
804000	266.789	9960403000000
804010	266.774	9960352000000
805000	266.794	9960388000000
805010	266.778	9960328000000
806000	266.801	9960372000000
806010	266.786	9960326000000
807000	266.806	9960363000000
807010	266.791	9960307000000
808000	266.814	9960351000000
808010	266.799	9960309000000
809000	266.819	9960346000000
809010	266.804	9960295000000
810000	266.826	9960336000000
810010	266.811	9960293000000
811000	266.832	9960331000000
811010	266.817	9960284000000
812000	266.839	9960326000000
812010	266.825	9960288000000
813000	266.844	9960326000000
813010	266.831	9960284000000
814000	266.853	9960328000000
814010	266.839	9960299000000
815000	266.859	9960338000000
815010	266.845	9960301000000
816000	266.868	9960346000000
816010	266.854	9960322000000
817000	266.874	9960362000000
817010	266.861	9960332000000
818000	266.884	9960378000000
818010	266.871	9960362000000
819000	266.891	9960403000000
819010	266.878	9960379000000
820000	266.901	9960426000000
820010	266.888	9960415000000
821000	266.908	9960455000000
821010	266.896	9960437000000
822000	266.918	9960484000000
822010	266.906	9960477000000
823000	266.926	9960517000000
823010	266.914	9960503000000
824000	266.937	9960548000000
824010	266.926	9960549000000
825000	266.946	9960591000000
825010	266.935	9960583000000
826000	266.958	9960632000000
826010	266.947	9960639000000
827000	266.967	9960681000000
827010	266.956	9960680000000
828000	266.979	9960727000000
828010	266.968	9960736000000
829000	266.988	9960780000000
829010	266.977	9960784000000
830000	267	9960834000000
830010	266.989	9960851000000
831000	267.01	9960895000000
831010	266.999	9960905000000
832000	267.023	9960955000000
832010	267.012	9960976000000
833000	267.033	9961021000000
833010	267.022	9961037000000
834000	267.045	9961088000000
834010	267.035	9961113000000
835000	267.056	9961160000000
835010	267.046	9961182000000
836000	267.068	9961231000000
836010	267.058	9961260000000
837000	267.08	9961308000000
837010	267.07	9961335000000
838000	267.092	9961385000000
838010	267.083	9961417000000
839000	267.104	9961464000000
839010	267.094	9961494000000
840000	267.117	9961545000000
840010	267.108	9961583000000
841000	267.128	9961629000000
841010	267.119	9961661000000
842000	267.142	9961714000000
842010	267.133	9961760000000
843000	267.154	9961807000000
843010	267.145	9961844000000
844000	267.168	9961898000000
844010	267.16	9961949000000
845000	267.18	9961997000000
845010	267.172	9962040000000
846000	267.195	9962092000000
846010	267.186	9962145000000
847000	267.207	9962200000000
847010	267.199	9962240000000
848000	267.222	9962299000000
848010	267.214	9962346000000
849000	267.235	9962403000000
849010	267.227	9962449000000
850000	267.251	9962512000000
850010	267.243	9962577000000
851000	267.264	9962624000000
851010	267.256	9962681000000
852000	267.28	9962738000000
852010	267.273	9962809000000
853000	267.293	9962859000000
853010	267.286	9962921000000
854000	267.31	9962977000000
854010	267.303	9963052000000
855000	267.325	9963114000000
855010	267.318	9963167000000
856000	267.341	9963232000000
856010	267.334	9963300000000
857000	267.356	9963346000000
857010	267.349	9963417000000
858000	267.371	9963471000000
858010	267.365	9963548000000
859000	267.385	9963597000000
859010	267.378	9963664000000
860000	267.401	9963719000000
860010	267.394	9963797000000
861000	267.415	9963845000000
861010	267.408	9963914000000
862000	267.43	9963969000000
862010	267.424	9964047000000
863000	267.445	9964098000000
863010	267.438	9964172000000
864000	267.461	9964227000000
864010	267.454	9964309000000
865000	267.475	9964360000000
865010	267.469	9964438000000
866000	267.492	9964494000000
866010	267.486	9964711000000
867000	267.505	9964756000000
867010	267.5	9964807000000
868000	267.523	9964862000000
868010	267.517	9964879000000
869000	267.536	9964925000000
869010	267.53	9964973000000
870000	267.553	9965028000000
870010	267.547	9965107000000
871000	267.567	9965155000000
871010	267.561	9965227000000
872000	267.584	9965283000000
872010	267.578	9965373000000
873000	267.598	9965423000000
873010	267.593	9965508000000
874000	267.615	9965564000000
874010	267.609	9965658000000
875000	267.629	9965708000000
875010	267.624	9965795000000
876000	267.646	9965851000000
876010	267.641	9965948000000
877000	267.661	9965998000000
877010	267.656	9966088000000
878000	267.678	9966144000000
878010	267.673	9966242000000
879000	267.694	9966296000000
879010	267.689	9966385000000
880000	267.712	9966442000000
880010	267.707	9966548000000
881000	267.728	9966603000000
881010	267.724	9966709000000
882000	267.746	9966766000000
882010	267.742	9966878000000
883000	267.764	9966934000000
883010	267.76	9967043000000
884000	267.782	9967101000000
884010	267.778	9967215000000
885000	267.799	9967269000000
885010	267.795	9967379000000
886000	267.818	9967437000000
886010	267.814	9967555000000
887000	267.834	9967608000000
887010	267.831	9967718000000
888000	267.853	9967776000000
888010	267.849	9967896000000
889000	267.871	9967952000000
889010	267.868	9968072000000
890000	267.89	9968131000000
890010	267.887	9968256000000
891000	267.908	9968311000000
891010	267.905	9968436000000
892000	267.928	9968495000000
892010	267.925	9968625000000
893000	267.945	9968680000000
893010	267.942	9968801000000
894000	267.965	9968861000000
894010	267.962	9968989000000
895000	267.981	9969041000000
895010	267.978	9969159000000
896000	268.001	9969218000000
896010	267.998	9969338000000
897000	268.017	9969391000000
897010	268.014	9969507000000
898000	268.036	9969567000000
898010	268.034	9969695000000
899000	268.054	9969751000000
899010	268.051	9969873000000
900000	268.073	9969933000000
900010	268.071	9970066000000
901000	268.091	9970120000000
901010	268.089	9970248000000
902000	268.111	9970308000000
902010	268.109	9970446000000
903000	268.129	9970502000000
903010	268.127	9970629000000
904000	268.15	9970690000000
904010	268.149	9970835000000
905000	268.169	9970890000000
905010	268.167	9971027000000
906000	268.19	9971089000000
906010	268.189	9971240000000
907000	268.209	9971294000000
907010	268.207	9971431000000
908000	268.23	9971492000000
908010	268.228	9971641000000
909000	268.248	9971696000000
909010	268.247	9971836000000
910000	268.269	9971897000000
910010	268.267	9972046000000
911000	268.287	9972100000000
911010	268.286	9972239000000
912000	268.308	9972299000000
912010	268.306	9972449000000
913000	268.326	9972504000000
913010	268.325	9972648000000
914000	268.347	9972708000000
914010	268.346	9972860000000
915000	268.366	9972916000000
915010	268.364	9973057000000
916000	268.387	9973118000000
916010	268.385	9973269000000
917000	268.405	9973324000000
917010	268.403	9973467000000
918000	268.425	9973527000000
918010	268.424	9973678000000
919000	268.444	9973734000000
919010	268.443	9973878000000
920000	268.464	9973934000000
920010	268.463	9974089000000
921000	268.483	9974145000000
921010	268.482	9974291000000
922000	268.504	9974348000000
922010	268.503	9974509000000
923000	268.523	9974561000000
923010	268.522	9974715000000
924000	268.546	9974774000000
924010	268.545	9974943000000
925000	268.565	9974996000000
925010	268.564	9975152000000
926000	268.586	9975210000000
926010	268.585	9975371000000
927000	268.605	9975427000000
927010	268.604	9975600000000
928000	268.626	9975663000000
928010	268.623	9975864000000
929000	268.642	9975923000000
929010	268.638	9976084000000
930000	268.661	9976148000000
930010	268.656	9976306000000
931000	268.676	9976363000000
931010	268.672	9976503000000
932000	268.695	9976564000000
932010	268.691	9976703000000
933000	268.711	9976758000000
933010	268.707	9976884000000
934000	268.73	9976945000000
934010	268.727	9977082000000
935000	268.747	9977138000000
935010	268.744	9977266000000
936000	268.767	9977328000000
936010	268.764	9977470000000
937000	268.784	9977525000000
937010	268.781	9977657000000
938000	268.804	9977719000000
938010	268.802	9977863000000
939000	268.822	9977919000000
939010	268.82	9978056000000
940000	268.842	9978117000000
940010	268.84	9978265000000
941000	268.861	9978321000000
941010	268.859	9978464000000
942000	268.882	9978525000000
942010	268.88	9978679000000
943000	268.9	9978735000000
943010	268.899	9978882000000
944000	268.922	9978945000000
944010	268.921	9979108000000
945000	268.941	9979164000000
945010	268.941	9979320000000
946000	268.964	9979384000000
946010	268.964	9979553000000
947000	268.984	9979610000000
947010	268.984	9979771000000
948000	269.006	9979833000000
948010	269.006	9980005000000
949000	269.026	9980061000000
949010	269.026	9980222000000
950000	269.048	9980282000000
950010	269.048	9980448000000
951000	269.067	9980504000000
951010	269.067	9980664000000
952000	269.089	9980724000000
952010	269.089	9980893000000
953000	269.108	9980947000000
953010	269.108	9981108000000
954000	269.129	9981167000000
954010	269.13	9981338000000
955000	269.149	9981393000000
955010	269.15	9981557000000
956000	269.171	9981617000000
956010	269.172	9981792000000
957000	269.191	9981847000000
957010	269.192	9982014000000
958000	269.213	9982074000000
958010	269.214	9982251000000
959000	269.233	9982305000000
959010	269.235	9982476000000
960000	269.255	9982535000000
960010	269.257	9982713000000
961000	269.275	9982767000000
961010	269.277	9982938000000
962000	269.298	9982998000000
962010	269.3	9983180000000
963000	269.318	9983236000000
963010	269.321	9983414000000
964000	269.341	9983473000000
964010	269.343	9983658000000
965000	269.362	9983714000000
965010	269.363	9983888000000
966000	269.384	9983947000000
966010	269.385	9984128000000
967000	269.404	9984183000000
967010	269.406	9984356000000
968000	269.426	9984416000000
968010	269.428	9984599000000
969000	269.446	9984653000000
969010	269.448	9984827000000
970000	269.468	9984887000000
970010	269.47	9985071000000
971000	269.488	9985124000000
971010	269.49	9985300000000
972000	269.51	9985359000000
972010	269.513	9985545000000
973000	269.531	9985599000000
973010	269.534	9985778000000
974000	269.554	9985838000000
974010	269.556	9986028000000
975000	269.574	9986082000000
975010	269.577	9986263000000
976000	269.597	9986322000000
976010	269.6	9986513000000
977000	269.618	9986568000000
977010	269.62	9986751000000
978000	269.64	9986810000000
978010	269.643	9986998000000
979000	269.661	9987052000000
979010	269.664	9987235000000
980000	269.683	9987293000000
980010	269.686	9987483000000
981000	269.704	9987538000000
981010	269.707	9987722000000
982000	269.726	9987780000000
982010	269.729	9987971000000
983000	269.747	9988025000000
983010	269.75	9988212000000
984000	269.769	9988270000000
984010	269.772	9988460000000
985000	269.79	9988515000000
985010	269.793	9988701000000
986000	269.812	9988758000000
986010	269.815	9988948000000
987000	269.832	9989001000000
987010	269.836	9989186000000
988000	269.855	9989245000000
988010	269.859	9989441000000
989000	269.876	9989493000000
989010	269.879	9989680000000
990000	269.899	9989740000000
990010	269.903	9989939000000
991000	269.92	9989992000000
991010	269.923	9990181000000
992000	269.942	9990238000000
992010	269.946	9990429000000
993000	269.962	9990480000000
993010	269.966	9990663000000
994000	269.985	9990721000000
994010	269.988	9990915000000
[truncated: 2,011 more rows]

## Sheet: Table S5
Ensemble 1: 0.7 x outgassing rate
Time (yr)	Global pCO2 (μatm)	Ca2+ weathering flux (moles/yr)
0.5	833.479	14795470000000
1.5	833.471	14796250000000
2.5	833.461	14796740000000
3.5	833.45	14797020000000
4.5	833.44	14797290000000
5.5	833.429	14797860000000
6.5	833.419	14799230000000
7.5	833.408	14799560000000
8.5	833.397	14799010000000
9.5	833.385	14797930000000
1000.5	829.393	14792840000000
1009.5	829.075	14777900000000
2000.5	826.507	14774210000000
2009.5	826.225	14770360000000
3000.5	823.377	14767280000000
3009.5	823.043	14754550000000
4000.5	820.586	14751010000000
4009.5	820.264	14739270000000
5000.5	817.742	14736920000000
5009.5	817.417	14731700000000
6000.5	815.189	14727870000000
6009.5	814.856	14713850000000
7000.5	812.6	14710160000000
7009.5	812.276	14703420000000
8000.5	810.2	14700990000000
8009.5	809.87	14690550000000
9000.5	807.816	14687230000000
9009.5	807.487	14674230000000
10000.5	805.515	14671810000000
10009.5	805.197	14669240000000
11000.5	803.275	14666710000000
11009.5	802.948	14652020000000
12000.5	801.063	14649210000000
12009.5	800.746	14640320000000
13000.5	798.911	14638580000000
13009.5	798.598	14630840000000
14000.5	796.797	14627560000000
14009.5	796.485	14615130000000
15000.5	794.705	14611760000000
15009.5	794.404	14607350000000
16000.5	792.662	14605700000000
16009.5	792.366	14596920000000
17000.5	790.635	14594520000000
17009.5	790.364	14584730000000
18000.5	788.654	14582810000000
18009.5	788.388	14579090000000
19000.5	786.75	14575970000000
19009.5	786.483	14562670000000
20000.5	784.834	14560290000000
20009.5	784.575	14552680000000
21000.5	782.933	14550750000000
21009.5	782.672	14541180000000
22000.5	781.037	14538160000000
22009.5	780.775	14525760000000
23000.5	779.16	14522930000000
23009.5	778.908	14519600000000
24000.5	777.31	14518320000000
24009.5	777.049	14504270000000
25000.5	775.46	14501680000000
25009.5	775.205	14491490000000
26000.5	773.625	14489880000000
26009.5	773.373	14485510000000
27000.5	771.807	14482330000000
27009.5	771.551	14470110000000
28000.5	769.99	14467700000000
28009.5	769.741	14460570000000
29000.5	768.185	14458680000000
29009.5	767.929	14449150000000
30000.5	766.382	14446280000000
30009.5	766.127	14435860000000
31000.5	764.574	14432890000000
31009.5	764.323	14429880000000
32000.5	762.801	14428520000000
32009.5	762.542	14415050000000
33000.5	760.968	14412470000000
33009.5	760.711	14402740000000
34000.5	759.192	14401300000000
34009.5	758.943	14396180000000
35000.5	757.422	14393100000000
35009.5	757.162	14381750000000
36000.5	755.607	14379500000000
36009.5	755.352	14372730000000
37000.5	753.856	14370450000000
37009.5	753.598	14360450000000
38000.5	752.066	14358040000000
38009.5	751.805	14350120000000
39000.5	750.307	14347900000000
39009.5	750.049	14339080000000
40000.5	748.53	14336650000000
40009.5	748.264	14327670000000
41000.5	746.725	14325350000000
41009.5	746.466	14316770000000
42000.5	744.96	14314370000000
42009.5	744.695	14305290000000
43000.5	743.188	14302970000000
43009.5	742.926	14294460000000
44000.5	741.447	14292160000000
44009.5	741.18	14283350000000
45000.5	739.696	14281050000000
45009.5	739.431	14272620000000
46000.5	737.954	14270330000000
46009.5	737.685	14261680000000
47000.5	736.199	14259360000000
47009.5	735.931	14250730000000
48000.5	734.463	14248450000000
48009.5	734.193	14239890000000
49000.5	732.708	14237570000000
49009.5	732.438	14228900000000
50000.5	730.954	14226610000000
50009.5	730.686	14218030000000
51000.5	729.202	14215710000000
51009.5	728.932	14207020000000
52000.5	727.447	14204670000000
52009.5	727.179	14195970000000
53000.5	725.649	14193590000000
53009.5	725.377	14184770000000
54000.5	723.906	14182460000000
54009.5	723.634	14173780000000
55000.5	722.174	14171490000000
55009.5	721.899	14162760000000
56000.5	720.428	14160390000000
56009.5	720.161	14151550000000
57000.5	718.682	14149220000000
57009.5	718.41	14140510000000
58000.5	716.946	14138190000000
58009.5	716.673	14129460000000
59000.5	715.2	14127120000000
59009.5	714.924	14118370000000
60000.5	713.463	14116030000000
60009.5	713.186	14107420000000
61000.5	711.721	14105090000000
61009.5	711.442	14096360000000
62000.5	709.986	14094030000000
62009.5	709.704	14085440000000
63000.5	708.244	14083100000000
63009.5	707.958	14074280000000
64000.5	706.523	14071970000000
64009.5	706.236	14063230000000
65000.5	704.788	14060900000000
65009.5	704.499	14052230000000
66000.5	703.081	14049940000000
66009.5	702.791	14041300000000
67000.5	701.377	14039010000000
67009.5	701.086	14030310000000
68000.5	699.68	14028030000000
68009.5	699.386	14019410000000
69000.5	697.997	14017140000000
69009.5	697.701	14008460000000
70000.5	696.322	14006190000000
70009.5	696.022	13997230000000
71000.5	694.657	13994900000000
71009.5	694.344	13986070000000
72000.5	692.995	13983790000000
72009.5	692.687	13974870000000
73000.5	691.348	13972620000000
73009.5	691.039	13963770000000
74000.5	689.712	13961530000000
74009.5	689.399	13952700000000
75000.5	688.087	13950510000000
75009.5	687.774	13941990000000
76000.5	686.467	13939800000000
76009.5	686.153	13931270000000
77000.5	684.826	13929060000000
77009.5	684.507	13920450000000
78000.5	683.226	13918270000000
78009.5	682.905	13909740000000
79000.5	681.615	13907580000000
79009.5	681.294	13899110000000
80000.5	680.019	13896960000000
80009.5	679.695	13888540000000
81000.5	678.44	13886360000000
81009.5	678.118	13877890000000
82000.5	676.868	13875760000000
82009.5	676.544	13867400000000
83000.5	675.299	13865280000000
83009.5	674.975	13857010000000
84000.5	673.746	13854910000000
84009.5	673.421	13846680000000
85000.5	672.194	13844580000000
85009.5	671.868	13836290000000
86000.5	670.651	13834190000000
86009.5	670.325	13825950000000
87000.5	669.113	13823880000000
87009.5	668.789	13815800000000
88000.5	667.58	13813730000000
88009.5	667.257	13805200000000
89000.5	666.053	13803080000000
89009.5	665.73	13794710000000
90000.5	664.54	13792650000000
90009.5	664.217	13784450000000
91000.5	663.023	13782390000000
91009.5	662.702	13774230000000
92000.5	661.521	13772180000000
92009.5	661.199	13764010000000
93000.5	660.019	13761970000000
93009.5	659.699	13753910000000
94000.5	658.522	13751860000000
94009.5	658.203	13743760000000
95000.5	657.031	13741710000000
95009.5	656.713	13733570000000
96000.5	655.545	13731520000000
96009.5	655.227	13723430000000
97000.5	654.064	13721400000000
97009.5	653.747	13713320000000
98000.5	652.589	13711280000000
98009.5	652.273	13703180000000
99000.5	651.115	13701130000000
99009.5	650.801	13693030000000
100000	649.651	13690990000000
100010	649.339	13682910000000
101000	648.188	13680870000000
101010	647.876	13672770000000
102000	646.733	13670750000000
102010	646.424	13662680000000
103000	645.279	13660650000000
103010	644.97	13652570000000
104000	643.834	13650550000000
104010	643.525	13642440000000
105000	642.359	13640370000000
105010	642.048	13632190000000
106000	640.921	13630170000000
106010	640.611	13622090000000
107000	639.455	13620030000000
107010	639.148	13611890000000
108000	638.025	13609870000000
108010	637.718	13601800000000
109000	636.584	13599760000000
109010	636.281	13591690000000
110000	635.167	13589680000000
110010	634.865	13581700000000
111000	633.749	13579710000000
111010	633.449	13571720000000
112000	632.344	13569730000000
112010	632.043	13561700000000
113000	630.939	13559700000000
113010	630.64	13551840000000
114000	629.545	13549850000000
114010	629.246	13541930000000
115000	628.15	13539940000000
115010	627.851	13532070000000
116000	626.767	13530090000000
116010	626.468	13522200000000
117000	625.385	13520220000000
117010	625.088	13512320000000
118000	624.012	13510350000000
118010	623.714	13502480000000
119000	622.636	13500540000000
119010	622.339	13492720000000
120000	621.275	13490750000000
120010	620.979	13482960000000
121000	619.912	13480990000000
121010	619.618	13473230000000
122000	618.561	13471290000000
122010	618.268	13463470000000
123000	617.216	13461530000000
123010	616.923	13453730000000
124000	615.875	13451780000000
124010	615.582	13444070000000
125000	614.507	13442090000000
125010	614.212	13434230000000
126000	613.183	13432300000000
126010	612.888	13424520000000
127000	611.833	13422570000000
127010	611.54	13414810000000
128000	610.521	13412900000000
128010	610.228	13405160000000
129000	609.206	13403250000000
129010	608.914	13395570000000
130000	607.908	13393680000000
130010	607.616	13386010000000
131000	606.61	13384110000000
131010	606.318	13376510000000
132000	605.323	13374640000000
132010	605.032	13367000000000
133000	604.037	13365130000000
133010	603.745	13357500000000
134000	602.76	13355630000000
134010	602.469	13348100000000
135000	601.484	13346230000000
135010	601.193	13338640000000
136000	600.216	13336780000000
136010	599.925	13329200000000
137000	598.95	13327340000000
137010	598.659	13319790000000
138000	597.695	13317970000000
138010	597.404	13310470000000
139000	596.439	13308650000000
139010	596.149	13301150000000
140000	595.196	13299320000000
140010	594.906	13291820000000
141000	593.955	13289990000000
141010	593.666	13282530000000
142000	592.723	13280730000000
142010	592.433	13273370000000
143000	591.494	13271560000000
143010	591.205	13264140000000
144000	590.271	13262330000000
144010	589.982	13254910000000
145000	589.054	13253100000000
145010	588.767	13245510000000
146000	587.845	13243690000000
146010	587.557	13236040000000
147000	586.64	13234250000000
147010	586.351	13226970000000
148000	585.441	13225220000000
148010	585.154	13217960000000
149000	584.242	13216170000000
149010	583.955	13208840000000
150000	583.054	13207060000000
150010	582.767	13199710000000
151000	581.866	13197920000000
151010	581.58	13190600000000
152000	580.689	13188830000000
152010	580.403	13181550000000
153000	579.516	13179790000000
153010	579.231	13172540000000
154000	578.348	13170800000000
154010	578.063	13163580000000
155000	577.19	13161830000000
155010	576.905	13154620000000
156000	576.036	13152900000000
156010	575.752	13145720000000
157000	574.885	13143970000000
157010	574.6	13136830000000
158000	573.74	13135120000000
158010	573.456	13127960000000
159000	572.597	13126230000000
159010	572.313	13119080000000
160000	571.461	13117370000000
160010	571.178	13110300000000
161000	570.328	13108590000000
161010	570.045	13101490000000
162000	569.206	13099790000000
162010	568.924	13092710000000
163000	568.078	13090990000000
163010	567.797	13083890000000
164000	566.969	13082220000000
164010	566.687	13075160000000
165000	565.855	13073470000000
165010	565.573	13066410000000
166000	564.754	13064730000000
166010	564.472	13057700000000
167000	563.652	13056030000000
167010	563.372	13049020000000
168000	562.561	13047360000000
168010	562.281	13040370000000
169000	561.471	13038710000000
169010	561.191	13031730000000
170000	560.388	13030090000000
170010	560.108	13023190000000
171000	559.309	13021540000000
171010	559.029	13014600000000
172000	558.236	13012950000000
172010	557.957	13006050000000
173000	557.163	13004400000000
173010	556.885	12997500000000
174000	556.104	12995870000000
174010	555.827	12989020000000
175000	555.038	12987390000000
175010	554.76	12980500000000
176000	553.988	12978880000000
176010	553.711	12972020000000
177000	552.936	12970430000000
177010	552.659	12963650000000
178000	551.893	12962060000000
178010	551.616	12955250000000
179000	550.853	12953670000000
179010	550.577	12946930000000
180000	549.82	12945360000000
180010	549.544	12938570000000
181000	548.788	12937010000000
181010	548.513	12930230000000
182000	547.764	12928680000000
182010	547.49	12921920000000
183000	546.743	12920350000000
183010	546.47	12913630000000
184000	545.729	12912070000000
184010	545.456	12905350000000
185000	544.718	12903830000000
185010	544.447	12897260000000
186000	543.715	12895730000000
186010	543.443	12889140000000
187000	542.711	12887590000000
187010	542.439	12880930000000
188000	541.716	12879370000000
188010	541.446	12872870000000
189000	540.722	12871320000000
189010	540.452	12864750000000
190000	539.738	12863210000000
190010	539.469	12856660000000
191000	538.755	12855110000000
191010	538.484	12848490000000
192000	537.775	12846980000000
192010	537.509	12840290000000
193000	536.806	12838790000000
193010	536.545	12832300000000
194000	535.848	12830790000000
194010	535.587	12824300000000
195000	534.891	12822820000000
195010	534.63	12816380000000
196000	533.943	12814890000000
196010	533.683	12808450000000
197000	532.999	12806970000000
197010	532.739	12800570000000
198000	532.059	12799100000000
198010	531.798	12792800000000
199000	531.125	12791330000000
199010	530.865	12784980000000
200000	530.195	12783550000000
200010	529.936	12777270000000
201000	529.268	12775810000000
201010	529.009	12769510000000
202000	528.35	12768070000000
202010	528.092	12761780000000
203000	527.431	12760340000000
203010	527.173	12754060000000
204000	526.522	12752630000000
204010	526.264	12746450000000
205000	525.613	12745020000000
205010	525.355	12738800000000
206000	524.711	12737380000000
206010	524.454	12731170000000
207000	523.811	12729740000000
207010	523.555	12723560000000
208000	522.919	12722160000000
208010	522.663	12715970000000
209000	522.028	12714560000000
209010	521.772	12708410000000
210000	521.144	12707000000000
210010	520.889	12700850000000
211000	520.259	12699470000000
211010	520.005	12693410000000
212000	519.383	12692000000000
212010	519.129	12685990000000
213000	518.506	12684590000000
213010	518.252	12678580000000
214000	517.638	12677210000000
214010	517.385	12671150000000
215000	516.769	12669770000000
215010	516.516	12663710000000
216000	515.909	12662360000000
216010	515.657	12656340000000
217000	515.05	12655010000000
217010	514.798	12649080000000
218000	514.196	12647730000000
218010	513.945	12641780000000
219000	513.346	12640420000000
219010	513.095	12634450000000
220000	512.498	12633090000000
220010	512.248	12627140000000
221000	511.656	12625780000000
221010	511.407	12619840000000
222000	510.82	12618500000000
222010	510.572	12612580000000
223000	509.986	12611240000000
223010	509.738	12605330000000
224000	509.161	12604020000000
224010	508.913	12598110000000
225000	508.333	12596800000000
225010	508.086	12590910000000
226000	507.515	12589610000000
226010	507.267	12583760000000
227000	506.695	12582450000000
227010	506.448	12576600000000
228000	505.881	12575300000000
228010	505.634	12569470000000
229000	505.071	12568170000000
229010	504.825	12562400000000
230000	504.265	12561130000000
230010	504.02	12555370000000
231000	503.465	12554090000000
231010	503.22	12548340000000
232000	502.671	12547100000000
232010	502.426	12541410000000
233000	501.877	12540130000000
233010	501.633	12534420000000
234000	501.091	12533160000000
234010	500.848	12527470000000
235000	500.304	12526200000000
235010	500.062	12520510000000
236000	499.526	12519260000000
236010	499.284	12513590000000
237000	498.748	12512340000000
237010	498.506	12506710000000
238000	497.977	12505450000000
238010	497.736	12499840000000
239000	497.207	12498580000000
239010	496.966	12492970000000
240000	496.443	12491750000000
240010	496.202	12486160000000
241000	495.68	12484930000000
241010	495.44	12479350000000
242000	494.924	12478120000000
242010	494.684	12472640000000
243000	494.165	12471420000000
243010	493.926	12465880000000
244000	493.417	12464670000000
244010	493.178	12459160000000
245000	492.666	12457940000000
245010	492.428	12452410000000
246000	491.926	12451230000000
246010	491.688	12445740000000
247000	491.185	12444560000000
247010	490.947	12439070000000
248000	490.452	12437900000000
248010	490.214	12432430000000
249000	489.719	12431240000000
249010	489.482	12425890000000
250000	488.991	12424710000000
250010	488.755	12419330000000
251000	488.268	12418150000000
251010	488.032	12412770000000
252000	487.549	12411600000000
252010	487.315	12406240000000
253000	486.833	12405080000000
253010	486.599	12399730000000
254000	486.124	12398580000000
254010	485.891	12393260000000
255000	485.416	12392110000000
255010	485.184	12386810000000
256000	484.715	12385670000000
256010	484.483	12380400000000
257000	484.015	12379250000000
257010	483.783	12373990000000
258000	483.321	12372850000000
258010	483.089	12367620000000
259000	482.628	12366480000000
259010	482.396	12361290000000
260000	481.94	12360180000000
260010	481.71	12355020000000
261000	481.254	12353900000000
261010	481.024	12348720000000
262000	480.574	12347610000000
262010	480.344	12342450000000
263000	479.892	12341340000000
263010	479.663	12336180000000
264000	479.219	12335080000000
264010	478.991	12329950000000
265000	478.546	12328850000000
265010	478.319	12323810000000
266000	477.88	12322720000000
266010	477.654	12317650000000
267000	477.215	12316560000000
267010	476.989	12311500000000
268000	476.556	12310410000000
268010	476.331	12305370000000
269000	475.897	12304290000000
269010	475.673	12299260000000
270000	475.245	12298180000000
270010	475.022	12293170000000
271000	474.594	12292100000000
271010	474.37	12287110000000
272000	473.948	12286040000000
272010	473.725	12281070000000
273000	473.304	12280010000000
273010	473.081	12275050000000
274000	472.665	12274000000000
274010	472.444	12269070000000
275000	472.028	12268020000000
275010	471.807	12263160000000
276000	471.395	12262120000000
276010	471.174	12257230000000
277000	470.764	12256190000000
277010	470.544	12251310000000
278000	470.137	12250300000000
278010	469.918	12245510000000
279000	469.512	12244470000000
279010	469.294	12239640000000
280000	468.893	12238620000000
280010	468.675	12233870000000
281000	468.275	12232850000000
281010	468.058	12228010000000
282000	467.663	12227000000000
282010	467.447	12222230000000
283000	467.053	12221220000000
283010	466.837	12216430000000
284000	466.45	12215430000000
284010	466.235	12210700000000
285000	465.849	12209700000000
285010	465.635	12205010000000
286000	465.252	12204040000000
286010	465.039	12199380000000
287000	464.658	12198400000000
287010	464.445	12193790000000
288000	464.069	12192820000000
288010	463.857	12188260000000
289000	463.481	12187290000000
289010	463.269	12182680000000
290000	462.898	12181710000000
290010	462.688	12177110000000
291000	462.317	12176140000000
291010	462.107	12171550000000
292000	461.741	12170600000000
292010	461.531	12166020000000
293000	461.167	12165070000000
293010	460.959	12160520000000
294000	460.598	12159570000000
294010	460.391	12155050000000
295000	460.031	12154100000000
295010	459.824	12149590000000
296000	459.47	12148650000000
296010	459.264	12144250000000
297000	458.909	12143310000000
297010	458.704	12138840000000
298000	458.354	12137920000000
298010	458.15	12133470000000
299000	457.8	12132540000000
299010	457.597	12128120000000
300000	457.25	12127200000000
300010	457.047	12122790000000
301000	456.702	12121870000000
301010	456.5	12117480000000
302000	456.159	12116570000000
302010	455.958	12112200000000
303000	455.617	12111290000000
303010	455.415	12106930000000
304000	455.079	12106030000000
304010	454.878	12101690000000
305000	454.543	12100790000000
305010	454.343	12096530000000
306000	454.012	12095650000000
306010	453.813	12091360000000
307000	453.482	12090480000000
307010	453.284	12086200000000
308000	452.958	12085320000000
308010	452.76	12081060000000
309000	452.435	12080180000000
309010	452.238	12075940000000
310000	451.917	12075070000000
310010	451.72	12070840000000
311000	451.4	12069980000000
311010	451.205	12065850000000
312000	450.889	12064990000000
312010	450.694	12060870000000
313000	450.379	12060000000000
313010	450.185	12055900000000
314000	449.873	12055050000000
314010	449.68	12050990000000
315000	449.369	12050140000000
315010	449.177	12046030000000
316000	448.87	12045190000000
316010	448.679	12041100000000
317000	448.372	12040260000000
317010	448.179	12036290000000
318000	447.875	12035460000000
318010	447.683	12031450000000
319000	447.377	12030610000000
319010	447.186	12026520000000
320000	446.886	12025700000000
320010	446.695	12021640000000
321000	446.392	12020810000000
321010	446.202	12016760000000
322000	445.907	12015940000000
322010	445.717	12011920000000
323000	445.421	12011100000000
323010	445.232	12007090000000
324000	444.94	12006280000000
324010	444.752	12002290000000
325000	444.461	12001480000000
325010	444.273	11997530000000
326000	443.986	11996740000000
326010	443.799	11992790000000
327000	443.512	11992000000000
327010	443.326	11988100000000
328000	443.042	11987310000000
328010	442.857	11983400000000
329000	442.574	11982620000000
329010	442.389	11978710000000
330000	442.111	11977940000000
330010	441.927	11974040000000
331000	441.649	11973260000000
331010	441.466	11969390000000
332000	441.193	11968620000000
332010	441.01	11964790000000
333000	440.736	11964020000000
333010	440.554	11960190000000
334000	440.286	11959430000000
334010	440.103	11955600000000
335000	439.832	11954840000000
335010	439.651	11951040000000
336000	439.387	11950300000000
336010	439.206	11946530000000
337000	438.94	11945780000000
337010	438.76	11942020000000
338000	438.499	11941280000000
338010	438.32	11937550000000
339000	438.058	11936810000000
339010	437.879	11933080000000
340000	437.62	11932340000000
340010	437.442	11928640000000
341000	437.184	11927910000000
341010	437.006	11924210000000
342000	436.752	11923480000000
342010	436.574	11919800000000
343000	436.32	11919070000000
343010	436.143	11915410000000
344000	435.894	11914700000000
344010	435.719	11911070000000
345000	435.468	11910350000000
345010	435.293	11906720000000
346000	435.049	11906010000000
346010	434.875	11902430000000
347000	434.629	11901720000000
347010	434.456	11898130000000
348000	434.216	11897440000000
348010	434.043	11893940000000
349000	433.801	11893260000000
349010	433.63	11889750000000
350000	433.392	11889060000000
350010	433.222	11885550000000
351000	432.984	11884870000000
351010	432.815	11881460000000
352000	432.58	11880780000000
352010	432.412	11877320000000
353000	432.176	11876640000000
353010	432.008	11873170000000
354000	431.778	11872500000000
354010	431.611	11869060000000
355000	431.379	11868380000000
355010	431.213	11864940000000
356000	430.986	11864280000000
356010	430.821	11860870000000
357000	430.592	11860210000000
357010	430.427	11856810000000
358000	430.203	11856150000000
358010	430.039	11852770000000
359000	429.812	11852110000000
359010	429.649	11848740000000
360000	429.428	11848090000000
360010	429.263	11844740000000
361000	429.04	11844080000000
361010	428.876	11840730000000
362000	428.66	11840090000000
362010	428.497	11836770000000
363000	428.278	11836130000000
363010	428.116	11832820000000
364000	427.901	11832180000000
364010	427.74	11828900000000
365000	427.526	11828260000000
365010	427.365	11824990000000
366000	427.155	11824360000000
366010	426.995	11821360000000
367000	426.784	11820750000000
367010	426.626	11817680000000
368000	426.42	11817070000000
368010	426.263	11813900000000
369000	426.056	11813320000000
369010	425.899	11810190000000
370000	425.697	11809590000000
370010	425.54	11806440000000
371000	425.334	11805820000000
371010	425.178	11802650000000
372000	424.98	11802050000000
372010	424.824	11798920000000
373000	424.618	11798300000000
373010	424.463	11795150000000
374000	424.267	11794550000000
374010	424.113	11791430000000
375000	423.911	11790820000000
375010	423.758	11787700000000
376000	423.564	11787110000000
376010	423.41	11783980000000
377000	423.214	11783390000000
377010	423.062	11780300000000
378000	422.87	11779720000000
378010	422.718	11776650000000
379000	422.526	11776070000000
379010	422.375	11773010000000
380000	422.187	11772440000000
380010	422.037	11769410000000
381000	421.847	11768830000000
381010	421.697	11765850000000
382000	421.513	11765300000000
382010	421.364	11762340000000
383000	421.176	11761780000000
383010	421.028	11758780000000
384000	420.848	11758220000000
384010	420.7	11755250000000
385000	420.516	11754690000000
385010	420.369	11751740000000
386000	420.186	11751180000000
386010	420.039	11748230000000
387000	419.86	11747680000000
387010	419.714	11744760000000
388000	419.534	11744200000000
388010	419.389	11741290000000
389000	419.211	11740740000000
389010	419.066	11737840000000
390000	418.892	11737300000000
390010	418.748	11734430000000
391000	418.573	11733890000000
391010	418.43	11731020000000
392000	418.259	11730480000000
392010	418.116	11727640000000
393000	417.945	11727110000000
393010	417.803	11723230000000
394000	417.636	11722670000000
394010	417.495	11719640000000
395000	417.327	11719100000000
395010	417.187	11716250000000
396000	417.024	11715730000000
396010	416.884	11712910000000
397000	416.719	11712390000000
397010	416.58	11709590000000
398000	416.419	11709080000000
398010	416.281	11706320000000
399000	416.119	11705810000000
399010	415.981	11703060000000
400000	415.822	11702550000000
400010	415.683	11699820000000
401000	415.525	11699310000000
401010	415.387	11696590000000
402000	415.23	11696090000000
402010	415.093	11693240000000
403000	414.938	11692740000000
403010	414.801	11690020000000
404000	414.648	11689530000000
404010	414.512	11686850000000
405000	414.359	11686360000000
405010	414.224	11683700000000
406000	414.074	11683220000000
406010	413.94	11680580000000
407000	413.789	11680100000000
407010	413.656	11677480000000
408000	413.509	11677000000000
408010	413.376	11674430000000
409000	413.228	11673960000000
409010	413.096	11671420000000
410000	412.95	11670950000000
410010	412.819	11668370000000
411000	412.673	11667900000000
411010	412.541	11665340000000
412000	412.399	11664870000000
412010	412.268	11662330000000
413000	412.124	11661870000000
413010	411.994	11659290000000
414000	411.854	11658830000000
414010	411.724	11656300000000
415000	411.583	11655840000000
415010	411.453	11653330000000
416000	411.316	11652880000000
416010	411.186	11650730000000
417000	411.047	11650290000000
417010	410.918	11647810000000
418000	410.784	11647370000000
418010	410.655	11644880000000
419000	410.519	11644430000000
419010	410.391	11641900000000
420000	410.258	11641470000000
420010	410.129	11639000000000
421000	409.996	11638550000000
421010	409.868	11635990000000
422000	409.738	11635550000000
422010	409.61	11633080000000
423000	409.479	11632640000000
423010	409.352	11630190000000
424000	409.226	11629750000000
424010	409.099	11627330000000
425000	408.97	11626900000000
425010	408.844	11624490000000
426000	408.719	11624060000000
426010	408.594	11621710000000
427000	408.467	11621290000000
427010	408.343	11618970000000
428000	408.22	11618550000000
428010	408.096	11616220000000
429000	407.972	11615800000000
429010	407.848	11613460000000
430000	407.728	11613050000000
430010	407.605	11610740000000
431000	407.482	11610330000000
431010	407.36	11608020000000
432000	407.242	11607610000000
432010	407.119	11605320000000
433000	407	11604910000000
433010	406.877	11602690000000
434000	406.76	11602290000000
434010	406.639	11600040000000
435000	406.521	11599640000000
435010	406.401	11597380000000
436000	406.286	11596990000000
436010	406.166	11594750000000
437000	406.05	11594350000000
437010	405.931	11592120000000
438000	405.818	11591730000000
438010	405.7	11589550000000
439000	405.585	11589170000000
439010	405.468	11587010000000
440000	405.358	11586630000000
440010	405.241	11584460000000
441000	405.128	11584070000000
441010	405.012	11581970000000
442000	404.904	11581600000000
442010	404.788	11579470000000
443000	404.677	11579090000000
443010	404.563	11576940000000
444000	404.457	11576570000000
444010	404.343	11574450000000
445000	404.233	11574070000000
445010	404.12	11571950000000
446000	404.014	11571580000000
446010	403.901	11569470000000
447000	403.794	11569110000000
447010	403.681	11566990000000
448000	403.577	11566620000000
448010	403.465	11564530000000
449000	403.361	11564160000000
449010	403.249	11562050000000
450000	403.149	11561690000000
450010	403.037	11559640000000
451000	402.934	11559280000000
451010	402.824	11557230000000
452000	402.726	11556880000000
452010	402.616	11554850000000
453000	402.516	11554500000000
453010	402.406	11552420000000
454000	402.311	11552080000000
454010	402.202	11550070000000
455000	402.104	11549730000000
455010	401.996	11547720000000
456000	401.902	11547390000000
456010	401.793	11545430000000
457000	401.697	11545090000000
457010	401.586	11543260000000
458000	401.493	11542920000000
458010	401.382	11540970000000
459000	401.288	11540630000000
459010	401.179	11538660000000
460000	401.088	11538330000000
460010	400.979	11536360000000
461000	400.887	11536070000000
461010	400.779	11534250000000
462000	400.689	11533920000000
462010	400.582	11531960000000
463000	400.489	11531620000000
463010	400.383	11529670000000
464000	400.295	11529350000000
464010	400.189	11527430000000
465000	400.097	11527100000000
465010	399.99	11525170000000
466000	399.905	11524860000000
466010	399.8	11522980000000
467000	399.71	11522650000000
467010	399.606	11520790000000
468000	399.522	11520480000000
468010	399.417	11518610000000
469000	399.331	11518310000000
469010	399.227	11516440000000
470000	399.145	11516130000000
470010	399.042	11514280000000
471000	398.957	11513970000000
471010	398.854	11512120000000
472000	398.774	11511820000000
472010	398.672	11509990000000
473000	398.589	11509690000000
473010	398.487	11507860000000
474000	398.409	11507570000000
474010	398.308	11505770000000
475000	398.226	11505470000000
475010	398.127	11503680000000
476000	398.05	11503380000000
476010	397.95	11501610000000
477000	397.871	11501320000000
477010	397.773	11499550000000
478000	397.697	11499250000000
478010	397.599	11497510000000
479000	397.522	11497220000000
479010	397.424	11495470000000
480000	397.351	11495190000000
480010	397.254	11493470000000
481000	397.178	11493180000000
481010	397.081	11491460000000
482000	397.01	11491180000000
482010	396.914	11489480000000
483000	396.84	11489200000000
483010	396.744	11487500000000
484000	396.674	11487210000000
484010	396.579	11485520000000
485000	396.506	11485240000000
485010	396.411	11483570000000
486000	396.343	11483300000000
486010	396.248	11481640000000
487000	396.177	11481370000000
487010	396.083	11479710000000
488000	396.016	11479450000000
488010	395.922	11477810000000
489000	395.853	11477570000000
489010	395.76	11475950000000
490000	395.695	11475710000000
490010	395.602	11474120000000
491000	395.534	11473860000000
491010	395.442	11472250000000
492000	395.378	11471990000000
492010	395.286	11470400000000
493000	395.219	11470150000000
493010	395.128	11468550000000
494000	395.066	11468310000000
494010	394.974	11466720000000
495000	394.909	11466460000000
495010	394.819	11464890000000
496000	394.758	11464640000000
496010	394.666	11463090000000
497000	394.603	11462830000000
497010	394.513	11461280000000
498000	394.453	11461030000000
498010	394.364	11459500000000
499000	394.301	11459250000000
499010	394.212	11457720000000
500000	394.154	11457470000000
500010	394.065	11456000000000
501000	394.004	11455750000000
501010	393.916	11454270000000
502000	393.859	11454050000000
502010	393.771	11452550000000
503000	393.712	11452320000000
503010	393.625	11450760000000
504000	393.569	11450590000000
504010	393.482	11449020000000
505000	393.424	11448790000000
505010	393.337	11447290000000
506000	393.284	11447070000000
506010	393.197	11445610000000
507000	393.139	11445370000000
507010	393.054	11443900000000
508000	393.001	11443680000000
508010	392.916	11442240000000
509000	392.858	11442010000000
509010	392.774	11440560000000
510000	392.722	11440340000000
510010	392.638	11438900000000
511000	392.582	11438680000000
511010	392.5	11437120000000
512000	392.449	11436900000000
512010	392.361	11435490000000
513000	392.306	11435260000000
513010	392.219	11433840000000
514000	392.17	11433620000000
514010	392.083	11432220000000
515000	392.029	11431990000000
515010	391.943	11430610000000
516000	391.893	11430410000000
516010	391.806	11429030000000
517000	391.752	11428810000000
517010	391.666	11427380000000
518000	391.617	11427160000000
518010	391.53	11425770000000
519000	391.478	11425550000000
519010	391.392	11424160000000
520000	391.344	11423950000000
520010	391.259	11422570000000
521000	391.207	11422350000000
521010	391.123	11420910000000
522000	391.077	11420720000000
522010	390.993	11419330000000
523000	390.943	11419060000000
523010	390.86	11417770000000
524000	390.816	11417580000000
524010	390.732	11416270000000
525000	390.684	11416060000000
525010	390.602	11414740000000
526000	390.558	11414540000000
526010	390.476	11413230000000
527000	390.429	11413030000000
527010	390.348	11411740000000
528000	390.305	11411550000000
528010	390.223	11410270000000
529000	390.177	11410070000000
529010	390.095	11408760000000
530000	390.053	11408570000000
530010	389.971	11407280000000
531000	389.926	11407080000000
531010	389.846	11405780000000
532000	389.805	11405590000000
532010	389.725	11404310000000
533000	389.68	11404120000000
533010	389.601	11402870000000
534000	389.561	11402690000000
534010	389.482	11401470000000
535000	389.439	11401280000000
535010	389.36	11400020000000
536000	389.319	11399840000000
536010	389.24	11398590000000
537000	389.201	11398400000000
537010	389.123	11397160000000
538000	389.083	11396980000000
538010	389.006	11395760000000
539000	388.967	11395580000000
539010	388.89	11394350000000
540000	388.855	11394170000000
540010	388.778	11392940000000
541000	388.739	11392760000000
541010	388.663	11391550000000
542000	388.629	11391380000000
542010	388.553	11390190000000
543000	388.516	11390020000000
543010	388.441	11388830000000
544000	388.408	11388660000000
544010	388.333	11387490000000
545000	388.296	11387320000000
545010	388.222	11386150000000
546000	388.19	11385980000000
546010	388.117	11384830000000
547000	388.081	11384660000000
547010	388.008	11383510000000
548000	387.978	11383350000000
548010	387.904	11382210000000
549000	387.87	11382050000000
549010	387.797	11380870000000
550000	387.768	11380720000000
550010	387.696	11379600000000
551000	387.663	11379440000000
551010	387.591	11378320000000
552000	387.563	11378170000000
552010	387.492	11377070000000
553000	387.46	11376920000000
553010	387.389	11375820000000
554000	387.362	11375670000000
554010	387.291	11374590000000
555000	387.261	11374440000000
555010	387.191	11373350000000
556000	387.165	11373210000000
556010	387.095	11372150000000
557000	387.066	11372000000000
557010	386.997	11370930000000
558000	386.971	11370790000000
558010	386.903	11369730000000
559000	386.874	11369580000000
559010	386.806	11368540000000
560000	386.781	11368400000000
560010	386.713	11367380000000
561000	386.686	11367230000000
561010	386.619	11366200000000
562000	386.595	11366060000000
562010	386.528	11365080000000
563000	386.501	11364940000000
563010	386.435	11363960000000
564000	386.412	11363830000000
564010	386.346	11362830000000
565000	386.321	11362690000000
565010	386.255	11361700000000
566000	386.234	11361570000000
566010	386.168	11360580000000
567000	386.143	11360450000000
567010	386.079	11359460000000
568000	386.058	11359340000000
568010	385.994	11358370000000
569000	385.97	11358240000000
569010	385.906	11357250000000
570000	385.887	11357130000000
570010	385.825	11356200000000
571000	385.802	11356080000000
571010	385.741	11355140000000
572000	385.722	11355020000000
572010	385.661	11354090000000
573000	385.639	11353960000000
573010	385.578	11353030000000
574000	385.56	11352910000000
574010	385.499	11352000000000
575000	385.477	11351870000000
575010	385.417	11350960000000
576000	385.4	11350850000000
576010	385.34	11349950000000
577000	385.32	11349830000000
577010	385.26	11348930000000
578000	385.244	11348820000000
578010	385.184	11347930000000
579000	385.164	11347810000000
579010	385.105	11346880000000
580000	385.089	11346770000000
580010	385.03	11345890000000
581000	385.011	11345770000000
581010	384.952	11344890000000
582000	384.937	11344780000000
582010	384.878	11343920000000
583000	384.86	11343810000000
583010	384.802	11342940000000
584000	384.787	11342840000000
584010	384.729	11341990000000
585000	384.712	11341880000000
585010	384.654	11341030000000
586000	384.64	11340930000000
586010	384.583	11340100000000
587000	384.566	11339990000000
587010	384.51	11339150000000
588000	384.496	11339050000000
588010	384.44	11338230000000
589000	384.424	11338130000000
589010	384.368	11337300000000
590000	384.355	11337200000000
590010	384.3	11336400000000
591000	384.284	11336290000000
591010	384.229	11335530000000
592000	384.217	11335430000000
592010	384.162	11334640000000
593000	384.147	11334540000000
593010	384.092	11333780000000
594000	384.08	11333690000000
594010	384.026	11332910000000
595000	384.012	11332810000000
595010	383.958	11332030000000
596000	383.948	11331930000000
596010	383.894	11331170000000
597000	383.881	11331070000000
597010	383.828	11330300000000
598000	383.818	11330210000000
598010	383.765	11329450000000
599000	383.752	11329360000000
599010	383.7	11328600000000
600000	383.691	11328510000000
600010	383.639	11327770000000
601000	383.626	11327680000000
601010	383.575	11326930000000
602000	383.565	11326850000000
602010	383.514	11326120000000
603000	383.502	11326030000000
603010	383.452	11325290000000
604000	383.443	11325210000000
604010	383.392	11324490000000
605000	383.381	11324400000000
605010	383.331	11323660000000
606000	383.324	11323590000000
606010	383.274	11322850000000
607000	383.263	11322690000000
607010	383.212	11321930000000
608000	383.206	11321850000000
608010	383.156	11321150000000
609000	383.146	11321070000000
609010	383.096	11320360000000
610000	383.09	11320280000000
610010	383.041	11319590000000
611000	383.031	11319510000000
611010	382.981	11318810000000
612000	382.976	11318740000000
612010	382.926	11318060000000
613000	382.918	11317980000000
613010	382.868	11317300000000
614000	382.864	11317230000000
614010	382.817	11316580000000
615000	382.809	11316500000000
615010	382.762	11315840000000
616000	382.758	11315770000000
616010	382.711	11315130000000
617000	382.704	11315050000000
617010	382.657	11314410000000
618000	382.655	11314340000000
618010	382.608	11313710000000
619000	382.602	11313640000000
619010	382.556	11313000000000
620000	382.555	11312940000000
620010	382.51	11312330000000
621000	382.504	11312260000000
621010	382.459	11311640000000
622000	382.458	11311580000000
622010	382.414	11310980000000
623000	382.409	11310910000000
623010	382.365	11310300000000
624000	382.363	11310240000000
624010	382.319	11309640000000
625000	382.315	11309580000000
625010	382.271	11308980000000
626000	382.27	11308920000000
626010	382.226	11308320000000
627000	382.222	11308260000000
627010	382.179	11307660000000
628000	382.178	11307610000000
628010	382.135	11307030000000
629000	382.131	11306970000000
629010	382.088	11306380000000
630000	382.088	11306330000000
630010	382.045	11305760000000
631000	382.042	11305700000000
631010	381.999	11305130000000
632000	382	11305070000000
632010	381.957	11304520000000
633000	381.954	11304460000000
633010	381.911	11303890000000
634000	381.912	11303840000000
634010	381.869	11303280000000
635000	381.867	11303230000000
635010	381.825	11302670000000
636000	381.826	11302620000000
636010	381.784	11302050000000
637000	381.782	11301990000000
637010	381.74	11301420000000
638000	381.742	11301370000000
638010	381.701	11300840000000
639000	381.699	11300790000000
639010	381.658	11300220000000
640000	381.66	11300170000000
640010	381.619	11299640000000
641000	381.618	11299590000000
641010	381.577	11299060000000
642000	381.58	11299020000000
642010	381.539	11298500000000
643000	381.538	11298450000000
643010	381.498	11297930000000
644000	381.501	11297870000000
644010	381.461	11297370000000
645000	381.46	11297320000000
645010	381.421	11296810000000
646000	381.424	11296750000000
646010	381.384	11296260000000
647000	381.384	11296200000000
647010	381.345	11295700000000
648000	381.349	11295640000000
648010	381.309	11295140000000
649000	381.31	11295100000000
649010	381.271	11294600000000
650000	381.275	11294570000000
650010	381.236	11294080000000
651000	381.236	11294020000000
651010	381.198	11293530000000
652000	381.202	11293500000000
652010	381.163	11293030000000
653000	381.165	11292990000000
653010	381.126	11292510000000
654000	381.132	11292460000000
654010	381.094	11291980000000
655000	381.095	11291940000000
655010	381.058	11291480000000
656000	381.063	11291430000000
656010	381.026	11290990000000
657000	381.028	11290930000000
657010	380.991	11290480000000
658000	380.997	11290440000000
658010	380.96	11289990000000
659000	380.962	11289960000000
659010	380.925	11289490000000
660000	380.931	11289450000000
660010	380.894	11289030000000
661000	380.896	11288980000000
661010	380.86	11288540000000
662000	380.867	11288500000000
662010	380.831	11288090000000
663000	380.833	11288040000000
663010	380.797	11287610000000
664000	380.804	11287570000000
664010	380.768	11287160000000
665000	380.771	11287110000000
665010	380.736	11286680000000
666000	380.743	11286630000000
666010	380.707	11286190000000
667000	380.711	11286150000000
667010	380.675	11285730000000
668000	380.683	11285700000000
668010	380.648	11285290000000
669000	380.652	11285250000000
669010	380.617	11284840000000
670000	380.625	11284800000000
670010	380.59	11284410000000
671000	380.594	11284370000000
671010	380.559	11283960000000
672000	380.568	11283930000000
672010	380.533	11283540000000
673000	380.537	11283500000000
673010	380.503	11283100000000
674000	380.512	11283070000000
674010	380.477	11282690000000
675000	380.483	11282650000000
675010	380.449	11282260000000
676000	380.458	11282230000000
676010	380.424	11281850000000
677000	380.43	11281830000000
677010	380.397	11281450000000
678000	380.407	11281420000000
678010	380.375	11281060000000
679000	380.381	11281030000000
679010	380.348	11280670000000
680000	380.359	11280640000000
680010	380.326	11280280000000
681000	380.333	11280270000000
681010	380.301	11279970000000
682000	380.311	11279950000000
682010	380.279	11279570000000
683000	380.287	11279540000000
683010	380.255	11279170000000
684000	380.266	11279160000000
684010	380.234	11278810000000
685000	380.242	11278780000000
685010	380.211	11278420000000
686000	380.223	11278410000000
686010	380.192	11278070000000
687000	380.2	11278060000000
687010	380.169	11277720000000
688000	380.181	11277690000000
688010	380.149	11277370000000
689000	380.158	11277340000000
689010	380.127	11276970000000
690000	380.139	11276970000000
690010	380.108	11276630000000
691000	380.117	11276600000000
691010	380.087	11276270000000
692000	380.1	11276260000000
692010	380.069	11275960000000
693000	380.079	11275930000000
693010	380.049	11275600000000
694000	380.061	11275590000000
694010	380.032	11275280000000
695000	380.042	11275270000000
695010	380.012	11274960000000
696000	380.025	11274950000000
696010	379.996	11274660000000
697000	380.006	11274640000000
697010	379.976	11274350000000
698000	379.99	11274330000000
698010	379.96	11274040000000
699000	379.971	11274030000000
699010	379.942	11273720000000
700000	379.956	11273720000000
700010	379.927	11273440000000
701000	379.937	11273420000000
701010	379.909	11273130000000
702000	379.923	11273120000000
702010	379.893	11272840000000
703000	379.905	11272820000000
703010	379.877	11272520000000
704000	379.89	11272520000000
704010	379.862	11272240000000
705000	379.874	11272230000000
705010	379.846	11271950000000
706000	379.859	11271950000000
706010	379.831	11271660000000
707000	379.842	11271640000000
707010	379.815	11271350000000
708000	379.83	11271350000000
708010	379.804	11271100000000
709000	379.815	11271090000000
709010	379.79	11270840000000
710000	379.805	11270830000000
710010	379.779	11270580000000
711000	379.791	11270580000000
711010	379.766	11270330000000
712000	379.781	11270330000000
712010	379.756	11270090000000
713000	379.768	11270090000000
713010	379.743	11269840000000
714000	379.758	11269840000000
714010	379.733	11269610000000
715000	379.746	11269610000000
715010	379.721	11269370000000
716000	379.737	11269370000000
716010	379.713	11269150000000
717000	379.725	11269150000000
717010	379.701	11268920000000
718000	379.717	11268920000000
718010	379.693	11268700000000
719000	379.705	11268700000000
719010	379.681	11268480000000
720000	379.697	11268480000000
720010	379.673	11268270000000
721000	379.686	11268260000000
721010	379.662	11268040000000
722000	379.678	11268050000000
722010	379.655	11267840000000
723000	379.667	11267830000000
723010	379.644	11267620000000
724000	379.661	11267620000000
724010	379.637	11267420000000
725000	379.651	11267420000000
725010	379.627	11267210000000
726000	379.645	11267220000000
726010	379.622	11267030000000
727000	379.638	11267030000000
727010	379.616	11266840000000
728000	379.633	11266850000000
728010	379.611	11266670000000
729000	379.627	11266680000000
729010	379.605	11266490000000
730000	379.622	11266500000000
730010	379.601	11266320000000
731000	379.615	11266330000000
731010	379.593	11266140000000
732000	379.611	11266150000000
732010	379.59	11265980000000
733000	379.603	11265990000000
733010	379.583	11265810000000
734000	379.599	11265810000000
734010	379.578	11265640000000
735000	379.593	11265650000000
735010	379.573	11265480000000
736000	379.589	11265490000000
736010	379.569	11265330000000
737000	379.584	11265330000000
737010	379.564	11265160000000
738000	379.581	11265160000000
738010	379.561	11265010000000
739000	379.575	11265000000000
739010	379.556	11264830000000
740000	379.573	11264840000000
740010	379.554	11264690000000
741000	379.569	11264700000000
741010	379.55	11264550000000
742000	379.568	11264560000000
742010	379.549	11264420000000
743000	379.563	11264420000000
743010	379.544	11264270000000
744000	379.562	11264290000000
744010	379.543	11264150000000
745000	379.558	11264160000000
745010	379.539	11264010000000
746000	379.558	11264030000000
746010	379.539	11263890000000
747000	379.554	11263900000000
747010	379.536	11263760000000
748000	379.554	11263780000000
748010	379.536	11263620000000
749000	379.551	11263650000000
749010	379.535	11263510000000
750000	379.553	11263520000000
750010	379.537	11263410000000
751000	379.553	11263420000000
751010	379.536	11263300000000
752000	379.554	11263320000000
752010	379.537	11263200000000
753000	379.554	11263220000000
753010	379.537	11263100000000
754000	379.555	11263120000000
754010	379.538	11263010000000
755000	379.555	11263020000000
755010	379.538	11262900000000
756000	379.556	11262910000000
756010	379.539	11262790000000
757000	379.555	11262810000000
757010	379.537	11262690000000
758000	379.556	11262710000000
758010	379.538	11262600000000
759000	379.554	11262610000000
759010	379.536	11262490000000
760000	379.555	11262510000000
760010	379.538	11262400000000
761000	379.554	11262420000000
761010	379.537	11262300000000
762000	379.555	11262320000000
762010	379.538	11262180000000
763000	379.554	11262190000000
763010	379.536	11262080000000
764000	379.555	11262100000000
764010	379.538	11262000000000
765000	379.554	11262010000000
765010	379.537	11261900000000
766000	379.556	11261920000000
766010	379.539	11261820000000
767000	379.555	11261840000000
767010	379.539	11261740000000
768000	379.558	11261760000000
768010	379.541	11261660000000
769000	379.559	11261680000000
769010	379.542	11261590000000
770000	379.562	11261610000000
770010	379.546	11261530000000
771000	379.563	11261540000000
771010	379.548	11261450000000
772000	379.568	11261480000000
772010	379.553	11261400000000
773000	379.569	11261420000000
773010	379.554	11261330000000
774000	379.575	11261360000000
774010	379.559	11261280000000
775000	379.577	11261300000000
775010	379.562	11261220000000
776000	379.582	11261250000000
776010	379.567	11261180000000
777000	379.585	11261200000000
777010	379.57	11261130000000
778000	379.591	11261150000000
778010	379.576	11261090000000
779000	379.594	11261110000000
779010	379.58	11261040000000
780000	379.601	11261070000000
780010	379.587	11261010000000
781000	379.605	11261030000000
781010	379.59	11260970000000
782000	379.611	11261000000000
782010	379.597	11260940000000
783000	379.615	11260960000000
783010	379.601	11260900000000
784000	379.623	11260930000000
784010	379.609	11260880000000
785000	379.627	11260900000000
785010	379.613	11260840000000
786000	379.634	11260870000000
786010	379.621	11260810000000
787000	379.639	11260830000000
787010	379.625	11260760000000
788000	379.646	11260790000000
788010	379.633	11260750000000
789000	379.652	11260780000000
789010	379.639	11260730000000
790000	379.66	11260760000000
790010	379.647	11260720000000
791000	379.666	11260740000000
791010	379.653	11260700000000
792000	379.676	11260730000000
792010	379.664	11260710000000
793000	379.682	11260730000000
793010	379.67	11260690000000
794000	379.692	11260730000000
794010	379.68	11260710000000
795000	379.699	11260730000000
795010	379.687	11260700000000
796000	379.708	11260730000000
796010	379.697	11260710000000
797000	379.716	11260740000000
797010	379.704	11260710000000
798000	379.726	11260730000000
798010	379.714	11260720000000
799000	379.733	11260740000000
799010	379.722	11260710000000
800000	379.744	11260750000000
800010	379.732	11260740000000
801000	379.751	11260760000000
801010	379.739	11260740000000
802000	379.761	11260770000000
802010	379.749	11260750000000
803000	379.767	11260780000000
803010	379.755	11260750000000
804000	379.776	11260790000000
804010	379.764	11260920000000
805000	379.783	11260960000000
805010	379.771	11260980000000
806000	379.793	11261010000000
806010	379.781	11261010000000
807000	379.8	11261040000000
807010	379.789	11261040000000
808000	379.811	11261070000000
808010	379.8	11261070000000
809000	379.82	11261110000000
809010	379.809	11261100000000
810000	379.832	11261140000000
810010	379.821	11261150000000
811000	379.84	11261190000000
811010	379.83	11261190000000
812000	379.852	11261230000000
812010	379.842	11261240000000
813000	379.862	11261270000000
813010	379.851	11261240000000
814000	379.874	11261280000000
814010	379.863	11261290000000
815000	379.883	11261320000000
815010	379.873	11261320000000
816000	379.895	11261360000000
816010	379.885	11261360000000
817000	379.904	11261390000000
817010	379.892	11260760000000
818000	379.911	11260400000000
818010	379.876	11256630000000
819000	379.897	11256340000000
819010	379.852	11253430000000
820000	379.876	11253220000000
820010	379.823	11251890000000
821000	379.84	11251850000000
821010	379.788	11251470000000
822000	379.806	11251480000000
822010	379.757	11251300000000
823000	379.769	11251330000000
823010	379.719	11251330000000
824000	379.734	11251370000000
824010	379.685	11251500000000
825000	379.695	11251540000000
825010	379.647	11251570000000
826000	379.661	11251500000000
826010	379.615	11251610000000
827000	379.626	11251650000000
827010	379.58	11251720000000
828000	379.596	11251760000000
828010	379.55	11251820000000
829000	379.565	11251860000000
829010	379.52	11251880000000
830000	379.538	11251920000000
830010	379.495	11251930000000
831000	379.511	11251960000000
831010	379.469	11251950000000
832000	379.49	11251990000000
832010	379.45	11251970000000
833000	379.468	11252010000000
833010	379.429	11251960000000
834000	379.452	11252000000000
834010	379.414	11251970000000
835000	379.433	11252000000000
835010	379.398	11251950000000
836000	379.421	11251990000000
836010	379.386	11251940000000
837000	379.406	11251970000000
837010	379.373	11251910000000
838000	379.397	11251950000000
838010	379.365	11251900000000
839000	379.387	11251940000000
839010	379.357	11251890000000
840000	379.381	11251920000000
840010	379.352	11251880000000
841000	379.374	11251910000000
841010	379.346	11251860000000
842000	379.37	11251900000000
842010	379.343	11251850000000
843000	379.364	11251880000000
843010	379.338	11251830000000
844000	379.362	11251870000000
844010	379.338	11251830000000
845000	379.358	11251860000000
845010	379.335	11251820000000
846000	379.359	11251860000000
846010	379.337	11251830000000
847000	379.358	11251860000000
847010	379.336	11251850000000
848000	379.361	11251900000000
848010	379.337	11251920000000
849000	379.358	11251950000000
849010	379.334	11251940000000
850000	379.36	11251980000000
850010	379.336	11251970000000
851000	379.357	11252010000000
851010	379.335	11251980000000
852000	379.36	11252020000000
852010	379.338	11251990000000
853000	379.359	11252020000000
853010	379.338	11251990000000
854000	379.363	11252020000000
854010	379.344	11252000000000
855000	379.365	11252030000000
855010	379.346	11251990000000
856000	379.37	11252030000000
856010	379.352	11252010000000
857000	379.377	11252050000000
857010	379.36	11252040000000
858000	379.382	11252080000000
858010	379.366	11252070000000
859000	379.391	11252110000000
859010	379.375	11252110000000
860000	379.399	11252150000000
860010	379.384	11252160000000
861000	379.407	11252190000000
861010	379.393	11252200000000
862000	379.417	11252240000000
862010	379.404	11252260000000
863000	379.426	11252290000000
863010	379.413	11252310000000
864000	379.438	11252350000000
864010	379.426	11252380000000
865000	379.447	11252420000000
865010	379.436	11252450000000
866000	379.461	11252490000000
866010	379.45	11252530000000
867000	379.472	11252570000000
867010	379.463	11252610000000
868000	379.485	11252650000000
868010	379.476	11252690000000
869000	379.498	11252730000000
869010	379.489	11252780000000
870000	379.512	11252820000000
870010	379.504	11252870000000
871000	379.525	11252910000000
871010	379.517	11252960000000
872000	379.54	11253010000000
872010	379.532	11253070000000
873000	379.554	11253110000000
873010	379.547	11253170000000
874000	379.571	11253220000000
874010	379.565	11253290000000
875000	379.588	11253340000000
875010	379.582	11253410000000
876000	379.606	11253460000000
876010	379.6	11253550000000
877000	379.623	11253590000000
877010	379.617	11253670000000
878000	379.642	11253720000000
878010	379.637	11253820000000
879000	379.66	11253860000000
879010	379.656	11253960000000
880000	379.68	11254000000000
880010	379.676	11254110000000
881000	379.699	11254150000000
881010	379.695	11254260000000
882000	379.72	11254310000000
882010	379.716	11254420000000
883000	379.739	11254470000000
883010	379.735	11254570000000
884000	379.759	11254620000000
884010	379.755	11254730000000
885000	379.777	11254770000000
885010	379.774	11254880000000
886000	379.798	11254930000000
886010	379.795	11255040000000
887000	379.817	11255090000000
887010	379.814	11255200000000
888000	379.838	11255250000000
888010	379.835	11255370000000
889000	379.858	11255410000000
889010	379.855	11255530000000
890000	379.879	11255580000000
890010	379.876	11255700000000
891000	379.899	11255750000000
891010	379.895	11255860000000
892000	379.919	11255910000000
892010	379.915	11256030000000
893000	379.938	11256080000000
893010	379.935	11256200000000
894000	379.96	11256250000000
894010	379.957	11256380000000
895000	379.98	11256420000000
895010	379.977	11256550000000
896000	380.004	11256600000000
896010	380.001	11256740000000
897000	380.024	11256790000000
897010	380.021	11256910000000
898000	380.047	11256970000000
898010	380.045	11257110000000
899000	380.068	11257160000000
899010	380.066	11257290000000
900000	380.092	11257340000000
900010	380.09	11257490000000
901000	380.114	11257540000000
901010	380.113	11257680000000
902000	380.139	11257730000000
902010	380.137	11257880000000
903000	380.161	11257940000000
903010	380.16	11258080000000
904000	380.185	11258130000000
904010	380.183	11258280000000
905000	380.205	11258330000000
905010	380.204	11258470000000
906000	380.228	11258520000000
906010	380.227	11258660000000
907000	380.249	11258710000000
907010	380.249	11258850000000
908000	380.274	11258900000000
908010	380.273	11259050000000
909000	380.296	11259110000000
909010	380.295	11259260000000
910000	380.32	11259310000000
910010	380.32	11259470000000
911000	380.343	11259510000000
911010	380.342	11259670000000
912000	380.368	11259720000000
912010	380.367	11259880000000
913000	380.392	11259930000000
913010	380.391	11260090000000
914000	380.416	11260140000000
914010	380.416	11260310000000
915000	380.439	11260350000000
915010	380.438	11260510000000
916000	380.463	11260560000000
916010	380.463	11260720000000
917000	380.485	11260780000000
917010	380.485	11260930000000
918000	380.509	11260980000000
918010	380.509	11261140000000
919000	380.532	11261190000000
919010	380.532	11261340000000
920000	380.556	11261390000000
920010	380.556	11261550000000
921000	380.579	11261600000000
921010	380.579	11261760000000
922000	380.604	11261810000000
922010	380.604	11261980000000
923000	380.628	11262030000000
923010	380.628	11262190000000
924000	380.654	11262250000000
924010	380.654	11262420000000
925000	380.677	11262470000000
925010	380.677	11262630000000
926000	380.703	11262690000000
926010	380.703	11262860000000
927000	380.726	11262910000000
927010	380.726	11263070000000
928000	380.751	11263130000000
928010	380.751	11263300000000
929000	380.774	11263350000000
929010	380.775	11263520000000
930000	380.8	11263570000000
930010	380.8	11263740000000
931000	380.824	11263800000000
931010	380.825	11263960000000
932000	380.85	11264020000000
932010	380.851	11264200000000
933000	380.873	11264250000000
933010	380.874	11264420000000
934000	380.899	11264470000000
934010	380.9	11264650000000
935000	380.922	11264700000000
935010	380.923	11264870000000
936000	380.948	11264920000000
936010	380.949	11265100000000
937000	380.972	11265150000000
937010	380.973	11265320000000
938000	380.998	11265380000000
938010	380.999	11265560000000
939000	381.022	11265610000000
939010	381.023	11265780000000
940000	381.047	11265830000000
940010	381.048	11266010000000
941000	381.071	11266060000000
941010	381.072	11266230000000
942000	381.097	11266290000000
942010	381.098	11266470000000
943000	381.12	11266520000000
943010	381.121	11266690000000
944000	381.146	11266740000000
944010	381.148	11266920000000
945000	381.169	11266970000000
945010	381.171	11267140000000
946000	381.195	11267200000000
946010	381.196	11267370000000
947000	381.216	11267420000000
947010	381.218	11267580000000
948000	381.241	11267640000000
948010	381.243	11267810000000
949000	381.263	11267860000000
949010	381.265	11268020000000
950000	381.288	11268070000000
950010	381.289	11268230000000
951000	381.311	11268280000000
951010	381.312	11268450000000
952000	381.336	11268500000000
952010	381.337	11268680000000
953000	381.358	11268730000000
953010	381.36	11268890000000
954000	381.383	11268950000000
954010	381.384	11269120000000
955000	381.405	11269160000000
955010	381.407	11269330000000
956000	381.43	11269380000000
956010	381.431	11269560000000
957000	381.452	11269600000000
957010	381.454	11269770000000
958000	381.477	11269820000000
958010	381.479	11269990000000
959000	381.5	11270040000000
959010	381.502	11270210000000
960000	381.524	11270260000000
960010	381.526	11270430000000
961000	381.547	11270480000000
961010	381.549	11270650000000
962000	381.571	11270700000000
962010	381.573	11270880000000
963000	381.594	11270930000000
963010	381.596	11271090000000
964000	381.618	11271150000000
964010	381.621	11271320000000
965000	381.642	11271370000000
965010	381.644	11271540000000
966000	381.666	11271590000000
966010	381.669	11271770000000
967000	381.69	11271820000000
967010	381.693	11271990000000
968000	381.714	11272040000000
968010	381.717	11272220000000
969000	381.738	11272270000000
969010	381.741	11272440000000
970000	381.764	11272500000000
970010	381.768	11272680000000
971000	381.788	11272730000000
971010	381.791	11272910000000
972000	381.814	11272960000000
972010	381.817	11273150000000
973000	381.838	11273200000000
973010	381.841	11273380000000
974000	381.864	11273430000000
974010	381.867	11273610000000
975000	381.889	11273660000000
975010	381.892	11273850000000
976000	381.914	11273900000000
976010	381.918	11274090000000
977000	381.939	11274140000000
977010	381.943	11274320000000
978000	381.965	11274370000000
978010	381.969	11274560000000
979000	381.989	11274610000000
979010	381.994	11274790000000
980000	382.015	11274850000000
980010	382.02	11275030000000
981000	382.041	11275090000000
981010	382.045	11275270000000
982000	382.067	11275330000000
982010	382.072	11275520000000
983000	382.093	11275570000000
983010	382.097	11275760000000
984000	382.12	11275810000000
984010	382.125	11276010000000
985000	382.145	11276060000000
985010	382.15	11276250000000
986000	382.173	11276310000000
986010	382.179	11276510000000
987000	382.2	11276560000000
987010	382.206	11276760000000
988000	382.229	11276820000000
988010	382.234	11277030000000
989000	382.256	11277080000000
989010	382.262	11277280000000
990000	382.284	11277330000000
990010	382.29	11277530000000
991000	382.311	11277580000000
991010	382.317	11277780000000
992000	382.339	11277840000000
992010	382.345	11278040000000
993000	382.365	11278090000000
993010	382.371	11278290000000
994000	382.393	11278350000000
994010	382.399	11278560000000
[truncated: 2,011 more rows]

## Sheet: Table S6
Ensemble 1: 0.8 x outgassing rate
Time (yr)	Global pCO2 (μatm)	Ca2+ weathering flux (moles/yr)
0.5	833.48	14795470000000
1.5	833.475	14796250000000
2.5	833.468	14796750000000
3.5	833.461	14797040000000
4.5	833.454	14797330000000
5.5	833.447	14797870000000
6.5	833.441	14799290000000
7.5	833.434	14799620000000
8.5	833.426	14799080000000
9.5	833.418	14798010000000
1000.5	830.752	14794330000000
1009.5	830.539	14782670000000
2000.5	828.79	14780040000000
2009.5	828.608	14779240000000
3000.5	826.699	14777270000000
3009.5	826.479	14768000000000
4000.5	824.822	14765490000000
4009.5	824.615	14757070000000
5000.5	822.915	14755790000000
5009.5	822.703	14754290000000
6000.5	821.177	14751290000000
6009.5	820.96	14739930000000
7000.5	819.508	14737260000000
7009.5	819.292	14734360000000
8000.5	817.9	14732810000000
8009.5	817.679	14725280000000
9000.5	816.334	14722920000000
9009.5	816.114	14713470000000
10000.5	814.795	14712250000000
10009.5	814.581	14712960000000
11000.5	813.3	14710870000000
11009.5	813.08	14699610000000
12000.5	811.799	14697620000000
12009.5	811.586	14693110000000
13000.5	810.341	14692010000000
13009.5	810.129	14686030000000
14000.5	808.902	14683680000000
14009.5	808.691	14673570000000
15000.5	807.48	14671840000000
15009.5	807.282	14671720000000
16000.5	806.102	14671430000000
16009.5	805.897	14660600000000
17000.5	804.717	14658680000000
17009.5	804.52	14652060000000
18000.5	803.336	14651370000000
18009.5	803.145	14648470000000
19000.5	801.976	14645940000000
19009.5	801.784	14636410000000
20000.5	800.607	14633880000000
20009.5	800.432	14631600000000
21000.5	799.266	14630320000000
21009.5	799.089	14622620000000
22000.5	797.922	14620550000000
22009.5	797.752	14612100000000
23000.5	796.597	14611050000000
23009.5	796.442	14614300000000
24000.5	795.282	14612900000000
24009.5	795.141	14603840000000
25000.5	793.993	14602070000000
25009.5	793.86	14596300000000
26000.5	792.733	14595460000000
26009.5	792.603	14590790000000
27000.5	791.49	14588440000000
27009.5	791.359	14578820000000
28000.5	790.248	14576530000000
28009.5	790.127	14575370000000
29000.5	789.022	14574940000000
29009.5	788.894	14565030000000
30000.5	787.786	14563090000000
30009.5	787.662	14555610000000
31000.5	786.563	14554850000000
31009.5	786.442	14553650000000
32000.5	785.36	14551220000000
32009.5	785.234	14541600000000
33000.5	784.141	14539850000000
33009.5	784.021	14535890000000
34000.5	782.947	14534750000000
34009.5	782.822	14528070000000
35000.5	781.735	14525940000000
35009.5	781.61	14516890000000
36000.5	780.544	14515420000000
36009.5	780.426	14516620000000
37000.5	779.358	14515340000000
37009.5	779.229	14504290000000
38000.5	778.131	14502530000000
38009.5	778.005	14496760000000
39000.5	776.971	14496160000000
39009.5	776.845	14492700000000
40000.5	775.811	14490390000000
40009.5	775.679	14480770000000
41000.5	774.607	14478500000000
41009.5	774.485	14478080000000
42000.5	773.46	14478180000000
42009.5	773.33	14468110000000
43000.5	772.25	14466260000000
43009.5	772.121	14458950000000
44000.5	771.124	14458110000000
44009.5	771	14458000000000
45000.5	770	14455740000000
45009.5	769.864	14446190000000
46000.5	768.815	14444370000000
46009.5	768.687	14441190000000
47000.5	767.681	14440150000000
47009.5	767.547	14433560000000
48000.5	766.484	14431540000000
48009.5	766.348	14422920000000
49000.5	765.335	14421670000000
49009.5	765.203	14423140000000
50000.5	764.207	14421160000000
50009.5	764.068	14410930000000
51000.5	763.017	14409280000000
51009.5	762.882	14404330000000
52000.5	761.929	14403660000000
52009.5	761.792	14399260000000
53000.5	760.769	14397080000000
53009.5	760.625	14389500000000
54000.5	759.644	14387500000000
54009.5	759.506	14385360000000
55000.5	758.516	14385240000000
55009.5	758.372	14376300000000
56000.5	757.351	14374450000000
56009.5	757.207	14369480000000
57000.5	756.234	14368250000000
57009.5	756.088	14363030000000
58000.5	755.086	14361330000000
58009.5	754.94	14355020000000
59000.5	753.953	14353600000000
59009.5	753.805	14348820000000
60000.5	752.826	14347310000000
60009.5	752.676	14341220000000
61000.5	751.659	14339670000000
61009.5	751.506	14334400000000
62000.5	750.527	14332940000000
62009.5	750.373	14327180000000
63000.5	749.378	14325630000000
63009.5	749.223	14319890000000
64000.5	748.236	14318400000000
64009.5	748.08	14312680000000
65000.5	747.107	14311150000000
65009.5	746.949	14305460000000
66000.5	745.977	14303970000000
66009.5	745.817	14298490000000
67000.5	744.838	14296970000000
67009.5	744.675	14291280000000
68000.5	743.711	14289810000000
68009.5	743.545	14284300000000
69000.5	742.576	14282800000000
69009.5	742.409	14277160000000
70000.5	741.44	14275690000000
70009.5	741.27	14270110000000
71000.5	740.31	14268600000000
71009.5	740.138	14262900000000
72000.5	739.183	14261430000000
72009.5	739.01	14255800000000
73000.5	738.054	14254310000000
73009.5	737.878	14248680000000
74000.5	736.932	14247200000000
74009.5	736.754	14241600000000
75000.5	735.814	14240130000000
75009.5	735.634	14234530000000
76000.5	734.7	14233070000000
76009.5	734.518	14227520000000
77000.5	733.586	14226050000000
77009.5	733.402	14220470000000
78000.5	732.483	14219020000000
78009.5	732.297	14213450000000
79000.5	731.379	14211990000000
79009.5	731.191	14206440000000
80000.5	730.29	14205000000000
80009.5	730.101	14199470000000
81000.5	729.196	14198030000000
81009.5	729.006	14192320000000
82000.5	728.125	14190880000000
82009.5	727.934	14185300000000
83000.5	727.048	14183860000000
83009.5	726.856	14178340000000
84000.5	725.986	14176930000000
84009.5	725.793	14171440000000
85000.5	724.924	14170020000000
85009.5	724.73	14164580000000
86000.5	723.876	14163200000000
86009.5	723.68	14157810000000
87000.5	722.821	14156410000000
87009.5	722.624	14151020000000
88000.5	721.781	14149650000000
88009.5	721.584	14144270000000
89000.5	720.746	14142910000000
89009.5	720.549	14137550000000
90000.5	719.714	14136190000000
90009.5	719.515	14130850000000
91000.5	718.689	14129510000000
91009.5	718.489	14124160000000
92000.5	717.669	14122810000000
92009.5	717.469	14117560000000
93000.5	716.653	14116220000000
93009.5	716.452	14111070000000
94000.5	715.643	14109740000000
94009.5	715.442	14104490000000
95000.5	714.635	14103170000000
95009.5	714.432	14097900000000
96000.5	713.604	14096540000000
96009.5	713.399	14091240000000
97000.5	712.605	14089940000000
97009.5	712.4	14084700000000
98000.5	711.585	14083360000000
98009.5	711.381	14078060000000
99000.5	710.587	14076740000000
99009.5	710.382	14071490000000
100000	709.591	14070170000000
100010	709.386	14064920000000
101000	708.599	14063610000000
101010	708.394	14058420000000
102000	707.619	14057130000000
102010	707.415	14051930000000
103000	706.632	14050640000000
103010	706.428	14045490000000
104000	705.658	14044210000000
104010	705.452	14038990000000
105000	704.68	14037690000000
105010	704.476	14032490000000
106000	703.707	14031190000000
106010	703.503	14026000000000
107000	702.737	14024740000000
107010	702.534	14019620000000
108000	701.772	14018340000000
108010	701.569	14013030000000
109000	700.811	14011730000000
109010	700.612	14006550000000
110000	699.849	14005270000000
110010	699.649	14000130000000
111000	698.894	13998850000000
111010	698.694	13993800000000
112000	697.935	13992520000000
112010	697.737	13987340000000
113000	696.986	13986080000000
113010	696.788	13980990000000
114000	696.035	13979720000000
114010	695.836	13974620000000
115000	695.09	13973350000000
115010	694.891	13968250000000
116000	694.144	13966980000000
116010	693.945	13961880000000
117000	693.202	13960620000000
117010	693.004	13955540000000
118000	692.264	13954270000000
118010	692.065	13949250000000
119000	691.322	13947990000000
119010	691.124	13942970000000
120000	690.393	13941720000000
120010	690.195	13936700000000
121000	689.457	13935440000000
121010	689.26	13930380000000
122000	688.543	13929150000000
122010	688.348	13924150000000
123000	687.616	13922900000000
123010	687.42	13917800000000
124000	686.698	13916550000000
124010	686.501	13911470000000
125000	685.781	13910220000000
125010	685.585	13905180000000
126000	684.861	13903960000000
126010	684.665	13898970000000
127000	683.951	13897740000000
127010	683.755	13892730000000
128000	683.04	13891520000000
128010	682.844	13886560000000
129000	682.098	13885290000000
129010	681.9	13880270000000
130000	681.203	13879060000000
130010	681.006	13874070000000
131000	680.267	13872810000000
131010	680.072	13867750000000
132000	679.371	13866550000000
132010	679.175	13861590000000
133000	678.466	13860380000000
133010	678.271	13855420000000
134000	677.568	13854190000000
134010	677.374	13849370000000
135000	676.678	13848160000000
135010	676.483	13843160000000
136000	675.79	13841950000000
136010	675.595	13836990000000
137000	674.902	13835780000000
137010	674.708	13830840000000
138000	674.024	13829630000000
138010	673.829	13824740000000
139000	673.142	13823550000000
139010	672.948	13818740000000
140000	672.27	13817550000000
140010	672.076	13812670000000
141000	671.394	13811480000000
141010	671.201	13806590000000
142000	670.529	13805400000000
142010	670.335	13800540000000
143000	669.659	13799350000000
143010	669.466	13794480000000
144000	668.8	13793300000000
144010	668.607	13788450000000
145000	667.94	13787270000000
145010	667.747	13782430000000
146000	667.084	13781250000000
146010	666.891	13776420000000
147000	666.23	13775260000000
147010	666.038	13770420000000
148000	665.383	13769280000000
148010	665.191	13764520000000
149000	664.532	13763340000000
149010	664.341	13758530000000
150000	663.694	13757390000000
150010	663.502	13752590000000
151000	662.851	13751440000000
151010	662.66	13746650000000
152000	662.02	13745490000000
152010	661.83	13740770000000
153000	661.186	13739600000000
153010	660.996	13734870000000
154000	660.362	13733720000000
154010	660.172	13729000000000
155000	659.536	13727860000000
155010	659.346	13723170000000
156000	658.717	13722070000000
156010	658.527	13717380000000
157000	657.898	13716270000000
157010	657.708	13711570000000
158000	657.084	13710460000000
158010	656.895	13705770000000
159000	656.271	13704650000000
159010	656.081	13699950000000
160000	655.462	13698840000000
160010	655.273	13694160000000
161000	654.657	13693060000000
161010	654.467	13688420000000
162000	653.856	13687310000000
162010	653.667	13682640000000
163000	653.057	13681550000000
163010	652.868	13676940000000
164000	652.265	13675830000000
164010	652.076	13671220000000
165000	651.473	13670120000000
165010	651.284	13665530000000
166000	650.689	13664440000000
166010	650.5	13659860000000
167000	649.903	13658760000000
167010	649.714	13654190000000
168000	649.126	13653110000000
168010	648.938	13648560000000
169000	648.313	13647430000000
169010	648.123	13642790000000
170000	647.548	13641720000000
170010	647.358	13637180000000
171000	646.752	13636080000000
171010	646.564	13631480000000
172000	645.988	13630410000000
172010	645.799	13625900000000
173000	645.224	13624820000000
173010	645.037	13620330000000
174000	644.467	13619260000000
174010	644.28	13614790000000
175000	643.713	13613730000000
175010	643.526	13609260000000
176000	642.965	13608220000000
176010	642.779	13603780000000
177000	642.217	13602730000000
177010	642.03	13598290000000
178000	641.476	13597250000000
178010	641.289	13592840000000
179000	640.734	13591800000000
179010	640.548	13587390000000
180000	639.998	13586360000000
180010	639.813	13582040000000
181000	639.262	13581010000000
181010	639.077	13576630000000
182000	638.532	13575610000000
182010	638.347	13571240000000
183000	637.801	13570220000000
183010	637.616	13565860000000
184000	637.076	13564840000000
184010	636.891	13560500000000
185000	636.351	13559480000000
185010	636.167	13555150000000
186000	635.632	13554160000000
186010	635.448	13549880000000
187000	634.909	13548870000000
187010	634.725	13544570000000
188000	634.196	13543560000000
188010	634.013	13539260000000
189000	633.48	13538260000000
189010	633.297	13533960000000
190000	632.772	13533000000000
190010	632.589	13528780000000
191000	632.062	13527780000000
191010	631.88	13523510000000
192000	631.361	13522520000000
192010	631.178	13518270000000
193000	630.658	13517280000000
193010	630.475	13513060000000
194000	629.963	13512100000000
194010	629.781	13507910000000
195000	629.268	13506930000000
195010	629.086	13502710000000
196000	628.58	13501740000000
196010	628.399	13497550000000
197000	627.892	13496580000000
197010	627.711	13492460000000
198000	627.21	13491500000000
198010	627.03	13487350000000
199000	626.529	13486390000000
199010	626.349	13482230000000
200000	625.855	13481280000000
200010	625.675	13477160000000
201000	625.18	13476220000000
201010	625.001	13472140000000
202000	624.509	13471190000000
202010	624.33	13467080000000
203000	623.839	13466130000000
203010	623.659	13462020000000
204000	623.173	13461080000000
204010	622.994	13456920000000
205000	622.508	13455960000000
205010	622.33	13451830000000
206000	621.85	13450900000000
206010	621.672	13446830000000
207000	621.192	13445920000000
207010	621.014	13441930000000
208000	620.539	13441000000000
208010	620.362	13436970000000
209000	619.887	13436060000000
209010	619.711	13432030000000
210000	619.24	13431110000000
210010	619.064	13427100000000
211000	618.594	13426190000000
211010	618.418	13422180000000
212000	617.953	13421270000000
212010	617.777	13417340000000
213000	617.309	13416430000000
213010	617.133	13412450000000
214000	616.673	13411550000000
214010	616.497	13407580000000
215000	616.034	13406670000000
215010	615.858	13402710000000
216000	615.404	13401810000000
216010	615.228	13397880000000
217000	614.77	13396970000000
217010	614.594	13393080000000
218000	614.144	13392190000000
218010	613.969	13388280000000
219000	613.517	13387380000000
219010	613.342	13383460000000
220000	612.897	13382580000000
220010	612.723	13378720000000
221000	612.277	13377850000000
221010	612.103	13373990000000
222000	611.664	13373110000000
222010	611.491	13369260000000
223000	611.05	13368380000000
223010	610.877	13364550000000
224000	610.443	13363710000000
224010	610.27	13359890000000
225000	609.835	13359020000000
225010	609.663	13355190000000
226000	609.233	13354330000000
226010	609.061	13350520000000
227000	608.631	13349660000000
227010	608.46	13345850000000
228000	608.034	13345000000000
228010	607.862	13341210000000
229000	607.437	13340350000000
229010	607.266	13336570000000
230000	606.846	13335710000000
230010	606.675	13331950000000
231000	606.253	13331100000000
231010	606.082	13327340000000
232000	605.668	13326500000000
232010	605.498	13322760000000
233000	605.079	13321910000000
233010	604.909	13318170000000
234000	604.499	13317360000000
234010	604.33	13313680000000
235000	603.916	13312840000000
235010	603.747	13309160000000
236000	603.343	13308330000000
236010	603.174	13304690000000
237000	602.767	13303860000000
237010	602.598	13300180000000
238000	602.198	13299360000000
238010	602.029	13295700000000
239000	601.628	13294880000000
239010	601.46	13291230000000
240000	601.064	13290420000000
240010	600.896	13286780000000
241000	600.498	13285970000000
241010	600.331	13282390000000
242000	599.94	13281590000000
242010	599.774	13278000000000
243000	599.38	13277190000000
243010	599.214	13273590000000
244000	598.828	13272790000000
244010	598.662	13269280000000
245000	598.274	13268490000000
245010	598.109	13264920000000
246000	597.727	13264130000000
246010	597.562	13260570000000
247000	597.177	13259780000000
247010	597.012	13256230000000
248000	596.636	13255450000000
248010	596.471	13251920000000
249000	596.091	13251130000000
249010	595.927	13247600000000
250000	595.554	13246820000000
250010	595.39	13243310000000
251000	595.016	13242540000000
251010	594.853	13239100000000
252000	594.483	13238330000000
252010	594.32	13234860000000
253000	593.95	13234090000000
253010	593.787	13230680000000
254000	593.422	13229920000000
254010	593.259	13226480000000
255000	592.894	13225720000000
255010	592.732	13222280000000
256000	592.37	13221520000000
256010	592.208	13218080000000
257000	591.848	13217330000000
257010	591.687	13213910000000
258000	591.33	13213190000000
258010	591.169	13209830000000
259000	590.813	13209080000000
259010	590.653	13205690000000
260000	590.302	13204960000000
260010	590.142	13201580000000
261000	589.79	13200840000000
261010	589.63	13197460000000
262000	589.284	13196730000000
262010	589.125	13193370000000
263000	588.776	13192640000000
263010	588.618	13189280000000
264000	588.276	13188560000000
264010	588.118	13185230000000
265000	587.774	13184510000000
265010	587.617	13181180000000
266000	587.28	13180460000000
266010	587.122	13177160000000
267000	586.783	13176440000000
267010	586.626	13173140000000
268000	586.293	13172430000000
268010	586.136	13169150000000
269000	585.801	13168440000000
269010	585.644	13165170000000
270000	585.316	13164460000000
270010	585.16	13161210000000
271000	584.829	13160500000000
271010	584.674	13157260000000
272000	584.349	13156560000000
272010	584.194	13153330000000
273000	583.868	13152630000000
273010	583.713	13149410000000
274000	583.39	13148720000000
274010	583.236	13145510000000
275000	582.914	13144820000000
275010	582.76	13141620000000
276000	582.442	13140930000000
276010	582.289	13137750000000
277000	581.969	13137070000000
277010	581.816	13133890000000
278000	581.502	13133210000000
278010	581.349	13130050000000
279000	581.033	13129370000000
279010	580.88	13126210000000
280000	580.57	13125540000000
280010	580.418	13122400000000
281000	580.107	13121730000000
281010	579.955	13118600000000
282000	579.649	13117930000000
282010	579.497	13114820000000
283000	579.191	13114150000000
283010	579.04	13111050000000
284000	578.738	13110390000000
284010	578.587	13107300000000
285000	578.284	13106670000000
285010	578.134	13103650000000
286000	577.835	13103000000000
286010	577.685	13099940000000
287000	577.386	13099300000000
287010	577.236	13096240000000
288000	576.941	13095600000000
288010	576.791	13092560000000
289000	576.496	13091910000000
289010	576.346	13088880000000
290000	576.057	13088240000000
290010	575.908	13085230000000
291000	575.616	13084590000000
291010	575.468	13081580000000
292000	575.182	13080950000000
292010	575.034	13077960000000
293000	574.746	13077330000000
293010	574.599	13074350000000
294000	574.314	13073720000000
294010	574.167	13070750000000
295000	573.883	13070130000000
295010	573.735	13067170000000
296000	573.455	13066550000000
296010	573.308	13063620000000
297000	573.027	13063000000000
297010	572.88	13060050000000
298000	572.604	13059440000000
298010	572.458	13056510000000
299000	572.181	13055900000000
299010	572.035	13052980000000
300000	571.764	13052370000000
300010	571.619	13049480000000
301000	571.344	13048870000000
301010	571.199	13045970000000
302000	570.932	13045370000000
302010	570.787	13042440000000
303000	570.516	13041850000000
303010	570.371	13039010000000
304000	570.106	13038410000000
304010	569.962	13035570000000
305000	569.696	13034980000000
305010	569.553	13032160000000
306000	569.291	13031580000000
306010	569.148	13028800000000
307000	568.886	13028210000000
307010	568.743	13025400000000
308000	568.485	13024820000000
308010	568.343	13022020000000
309000	568.084	13021430000000
309010	567.942	13018640000000
310000	567.687	13018060000000
310010	567.545	13015290000000
311000	567.29	13014710000000
311010	567.149	13011930000000
312000	566.897	13011360000000
312010	566.756	13008610000000
313000	566.504	13008030000000
313010	566.364	13005290000000
314000	566.116	13004720000000
314010	565.976	13001990000000
315000	565.724	13001420000000
315010	565.585	12998680000000
316000	565.341	12998130000000
316010	565.202	12995420000000
317000	564.953	12994860000000
317010	564.815	12992150000000
318000	564.575	12991590000000
318010	564.436	12988900000000
319000	564.191	12988340000000
319010	564.053	12985650000000
320000	563.816	12985110000000
320010	563.678	12982450000000
321000	563.436	12981890000000
321010	563.298	12979220000000
322000	563.065	12978680000000
322010	562.927	12976040000000
323000	562.69	12975500000000
323010	562.553	12972900000000
324000	562.321	12972350000000
324010	562.184	12969780000000
325000	561.951	12969240000000
325010	561.815	12966630000000
326000	561.587	12966110000000
326010	561.452	12963510000000
327000	561.22	12962980000000
327010	561.086	12960390000000
328000	560.86	12959860000000
328010	560.726	12957330000000
329000	560.498	12956810000000
329010	560.364	12954280000000
330000	560.141	12953760000000
330010	560.007	12951220000000
331000	559.783	12950700000000
331010	559.65	12948160000000
332000	559.431	12947650000000
332010	559.298	12945120000000
333000	559.077	12944610000000
333010	558.945	12942090000000
334000	558.73	12941580000000
334010	558.598	12939090000000
335000	558.381	12938570000000
335010	558.25	12936060000000
336000	558.036	12935560000000
336010	557.905	12933070000000
337000	557.691	12932570000000
337010	557.561	12930090000000
338000	557.351	12929590000000
338010	557.221	12927130000000
339000	557.01	12926640000000
339010	556.88	12924190000000
340000	556.674	12923700000000
340010	556.544	12921270000000
341000	556.336	12920780000000
341010	556.207	12918350000000
342000	556.004	12917870000000
342010	555.875	12915460000000
343000	555.669	12914970000000
343010	555.541	12912560000000
344000	555.34	12912080000000
344010	555.213	12909700000000
345000	555.01	12909220000000
345010	554.883	12906830000000
346000	554.684	12906360000000
346010	554.558	12903990000000
347000	554.358	12903510000000
347010	554.232	12901150000000
348000	554.036	12900680000000
348010	553.91	12898330000000
349000	553.714	12897870000000
349010	553.589	12895530000000
350000	553.396	12895070000000
350010	553.271	12892850000000
351000	553.077	12892400000000
351010	552.953	12890140000000
352000	552.763	12889690000000
352010	552.638	12887390000000
353000	552.447	12886930000000
353010	552.323	12884640000000
354000	552.136	12884180000000
354010	552.011	12881910000000
355000	551.823	12881460000000
355010	551.7	12879180000000
356000	551.514	12878730000000
356010	551.391	12876470000000
357000	551.206	12876030000000
357010	551.083	12873770000000
358000	550.9	12873310000000
358010	550.779	12871060000000
359000	550.596	12870610000000
359010	550.475	12868410000000
360000	550.296	12867990000000
360010	550.175	12865820000000
361000	549.994	12865380000000
361010	549.874	12863180000000
362000	549.699	12862750000000
362010	549.579	12860570000000
363000	549.399	12860130000000
363010	549.28	12857940000000
364000	549.107	12857520000000
364010	548.988	12855350000000
365000	548.811	12854920000000
365010	548.693	12852750000000
366000	548.522	12852330000000
366010	548.404	12850180000000
367000	548.229	12849760000000
367010	548.112	12847610000000
368000	547.944	12847190000000
368010	547.826	12845060000000
369000	547.653	12844640000000
369010	547.535	12842500000000
370000	547.37	12842090000000
370010	547.252	12839980000000
371000	547.083	12839560000000
371010	546.967	12837450000000
372000	546.803	12837040000000
372010	546.688	12834950000000
373000	546.523	12834540000000
373010	546.408	12832460000000
374000	546.247	12832060000000
374010	546.133	12830020000000
375000	545.97	12829620000000
375010	545.856	12827610000000
376000	545.699	12827220000000
376010	545.585	12825190000000
377000	545.425	12824800000000
377010	545.312	12822760000000
378000	545.157	12822370000000
378010	545.045	12820350000000
379000	544.887	12819960000000
379010	544.775	12817940000000
380000	544.623	12817560000000
380010	544.511	12815660000000
381000	544.355	12815270000000
381010	544.244	12813330000000
382000	544.094	12812960000000
382010	543.983	12810980000000
383000	543.83	12810600000000
383010	543.72	12808630000000
384000	543.572	12808260000000
384010	543.463	12806310000000
385000	543.312	12805930000000
385010	543.202	12803980000000
386000	543.057	12803610000000
386010	542.948	12801670000000
387000	542.799	12801300000000
387010	542.691	12799360000000
388000	542.547	12799000000000
388010	542.439	12797080000000
389000	542.293	12796720000000
389010	542.186	12794800000000
390000	542.045	12794440000000
390010	541.938	12792550000000
391000	541.793	12792190000000
391010	541.687	12790290000000
392000	541.548	12789940000000
392010	541.442	12788070000000
393000	541.301	12787710000000
393010	541.195	12785840000000
394000	541.059	12785490000000
394010	540.954	12783640000000
395000	540.814	12783280000000
395010	540.71	12781470000000
396000	540.576	12781140000000
396010	540.471	12779330000000
397000	540.332	12778980000000
397010	540.228	12777150000000
398000	540.094	12776810000000
398010	539.991	12774990000000
399000	539.855	12774640000000
399010	539.752	12772830000000
400000	539.62	12772490000000
400010	539.518	12770670000000
401000	539.386	12770280000000
401010	539.284	12768530000000
402000	539.155	12768200000000
402010	539.053	12766440000000
403000	538.922	12766100000000
403010	538.819	12764330000000
404000	538.692	12764000000000
404010	538.589	12762230000000
405000	538.46	12761900000000
405010	538.358	12760130000000
406000	538.229	12759800000000
406010	538.127	12758040000000
407000	537.999	12757710000000
407010	537.898	12755950000000
408000	537.771	12755620000000
408010	537.67	12753870000000
409000	537.544	12753540000000
409010	537.443	12751800000000
410000	537.321	12751480000000
410010	537.221	12749710000000
411000	537.097	12749390000000
411010	536.997	12747670000000
412000	536.878	12747350000000
412010	536.777	12745710000000
413000	536.656	12745400000000
413010	536.556	12743700000000
414000	536.44	12743390000000
414010	536.34	12741710000000
415000	536.221	12741400000000
415010	536.122	12739720000000
416000	536.007	12739420000000
416010	535.909	12737750000000
417000	535.792	12737450000000
417010	535.694	12735780000000
418000	535.581	12735480000000
418010	535.484	12733840000000
419000	535.369	12733530000000
419010	535.272	12731890000000
420000	535.162	12731590000000
420010	535.065	12729960000000
421000	534.953	12729670000000
421010	534.857	12728040000000
422000	534.749	12727750000000
422010	534.653	12726140000000
423000	534.543	12725850000000
423010	534.448	12724250000000
424000	534.341	12723960000000
424010	534.247	12722370000000
425000	534.139	12722080000000
425010	534.044	12720500000000
426000	533.94	12720210000000
426010	533.846	12718650000000
427000	533.739	12718370000000
427010	533.645	12716800000000
428000	533.543	12716520000000
428010	533.45	12714970000000
429000	533.345	12714690000000
429010	533.252	12713130000000
430000	533.15	12712850000000
430010	533.058	12711320000000
431000	532.955	12711040000000
431010	532.864	12709510000000
432000	532.764	12709230000000
432010	532.673	12707710000000
433000	532.572	12707440000000
433010	532.481	12705920000000
434000	532.384	12705650000000
434010	532.294	12704150000000
435000	532.194	12703880000000
435010	532.104	12702380000000
436000	532.009	12702120000000
436010	531.92	12700640000000
437000	531.822	12700370000000
437010	531.734	12698890000000
438000	531.64	12698620000000
438010	531.552	12697160000000
439000	531.456	12696900000000
439010	531.368	12695440000000
440000	531.276	12695180000000
440010	531.189	12693730000000
441000	531.094	12693480000000
441010	531.007	12692060000000
442000	530.917	12691820000000
442010	530.831	12690430000000
443000	530.738	12690170000000
443010	530.651	12688770000000
444000	530.563	12688540000000
444010	530.477	12687170000000
445000	530.386	12686920000000
445010	530.3	12685520000000
446000	530.213	12685280000000
446010	530.128	12683920000000
447000	530.038	12683680000000
447010	529.954	12682350000000
448000	529.868	12682120000000
448010	529.784	12680800000000
449000	529.695	12680550000000
449010	529.612	12679190000000
450000	529.526	12678950000000
450010	529.443	12677600000000
451000	529.356	12677350000000
451010	529.273	12676000000000
452000	529.19	12675760000000
452010	529.107	12674420000000
453000	529.022	12674180000000
453010	528.94	12672840000000
454000	528.859	12672610000000
454010	528.777	12671280000000
455000	528.693	12671040000000
455010	528.612	12669710000000
456000	528.532	12669480000000
456010	528.451	12668170000000
457000	528.369	12667940000000
457010	528.288	12666630000000
458000	528.21	12666400000000
458010	528.13	12665110000000
459000	528.049	12664880000000
459010	527.969	12663540000000
460000	527.891	12663320000000
460010	527.811	12662020000000
461000	527.731	12661800000000
461010	527.651	12660510000000
462000	527.573	12660290000000
462010	527.493	12659000000000
463000	527.414	12658780000000
463010	527.335	12657500000000
464000	527.258	12657280000000
464010	527.179	12656010000000
465000	527.102	12655790000000
465010	527.023	12654530000000
466000	526.95	12654310000000
466010	526.871	12653060000000
467000	526.796	12652850000000
467010	526.718	12651600000000
468000	526.646	12651390000000
468010	526.569	12650160000000
469000	526.495	12649950000000
469010	526.418	12648720000000
470000	526.348	12648510000000
470010	526.271	12647290000000
471000	526.199	12647080000000
471010	526.123	12645870000000
472000	526.054	12645670000000
472010	525.978	12644470000000
473000	525.908	12644260000000
473010	525.831	12643050000000
474000	525.763	12642850000000
474010	525.687	12641660000000
475000	525.617	12641450000000
475010	525.541	12640260000000
476000	525.474	12640060000000
476010	525.399	12638880000000
477000	525.329	12638680000000
477010	525.254	12637520000000
478000	525.189	12637340000000
478010	525.114	12636200000000
479000	525.046	12636010000000
479010	524.972	12634850000000
480000	524.908	12634660000000
480010	524.834	12633510000000
481000	524.767	12633320000000
481010	524.693	12632160000000
482000	524.631	12631980000000
482010	524.558	12630840000000
483000	524.493	12630650000000
483010	524.419	12629510000000
484000	524.359	12629320000000
484010	524.286	12628200000000
485000	524.223	12628010000000
485010	524.15	12626880000000
486000	524.091	12626700000000
486010	524.019	12625600000000
487000	523.957	12625400000000
487010	523.886	12624300000000
488000	523.828	12624120000000
488010	523.757	12623030000000
489000	523.697	12622840000000
489010	523.626	12621750000000
490000	523.57	12621570000000
490010	523.499	12620480000000
491000	523.439	12620290000000
491010	523.369	12619200000000
492000	523.314	12619030000000
492010	523.244	12617960000000
493000	523.186	12617780000000
493010	523.115	12616700000000
494000	523.061	12616530000000
494010	522.99	12615470000000
495000	522.934	12615300000000
495010	522.863	12614240000000
496000	522.81	12614070000000
496010	522.74	12613030000000
497000	522.684	12612850000000
497010	522.615	12611800000000
498000	522.563	12611640000000
498010	522.494	12610610000000
499000	522.439	12610430000000
499010	522.37	12609400000000
500000	522.319	12609230000000
500010	522.251	12608220000000
501000	522.198	12608050000000
501010	522.129	12607030000000
502000	522.08	12606860000000
502010	522.012	12605850000000
503000	521.96	12605690000000
503010	521.892	12604680000000
504000	521.844	12604520000000
504010	521.776	12603520000000
505000	521.725	12603360000000
505010	521.658	12602350000000
506000	521.61	12602200000000
506010	521.542	12601180000000
507000	521.493	12601020000000
507010	521.426	12600040000000
508000	521.378	12599890000000
508010	521.311	12598910000000
509000	521.262	12598750000000
509010	521.196	12597770000000
510000	521.151	12597610000000
510010	521.085	12596650000000
511000	521.037	12596500000000
511010	520.972	12595540000000
512000	520.928	12595390000000
512010	520.863	12594440000000
513000	520.816	12594290000000
513010	520.752	12593340000000
514000	520.709	12593200000000
514010	520.645	12592270000000
515000	520.6	12592120000000
515010	520.536	12591190000000
516000	520.495	12591050000000
516010	520.432	12590130000000
517000	520.388	12589980000000
517010	520.325	12589060000000
518000	520.285	12588910000000
518010	520.222	12588000000000
519000	520.179	12587850000000
519010	520.116	12586930000000
520000	520.077	12586790000000
520010	520.015	12585900000000
521000	519.973	12585760000000
521010	519.911	12584850000000
522000	519.873	12584720000000
522010	519.812	12583840000000
523000	519.771	12583700000000
523010	519.71	12582820000000
524000	519.673	12582690000000
524010	519.612	12581820000000
525000	519.572	12581680000000
525010	519.511	12580810000000
526000	519.476	12580680000000
526010	519.415	12579830000000
527000	519.376	12579690000000
527010	519.316	12578830000000
528000	519.281	12578710000000
528010	519.221	12577860000000
529000	519.183	12577730000000
529010	519.124	12576880000000
530000	519.09	12576760000000
530010	519.031	12575920000000
531000	518.994	12575790000000
531010	518.935	12574960000000
532000	518.908	12574840000000
532010	518.849	12574040000000
533000	518.808	12573900000000
533010	518.749	12573070000000
534000	518.722	12572950000000
534010	518.663	12572150000000
535000	518.626	12572030000000
535010	518.567	12571210000000
536000	518.535	12571090000000
536010	518.477	12570280000000
537000	518.443	12570150000000
537010	518.384	12569350000000
538000	518.353	12569230000000
538010	518.295	12568420000000
539000	518.261	12568310000000
539010	518.204	12567510000000
540000	518.173	12567390000000
540010	518.116	12566600000000
541000	518.083	12566480000000
541010	518.026	12565740000000
542000	517.997	12565620000000
542010	517.94	12564860000000
543000	517.908	12564730000000
543010	517.852	12563970000000
544000	517.823	12563880000000
544010	517.768	12563130000000
545000	517.736	12563020000000
545010	517.681	12562250000000
546000	517.653	12562150000000
546010	517.598	12561390000000
547000	517.568	12561280000000
547010	517.512	12560520000000
548000	517.486	12560420000000
548010	517.431	12559670000000
549000	517.401	12559560000000
549010	517.347	12558820000000
550000	517.321	12558710000000
550010	517.267	12557980000000
551000	517.238	12557870000000
551010	517.184	12557190000000
552000	517.16	12557080000000
552010	517.106	12556380000000
553000	517.079	12556260000000
553010	517.026	12555590000000
554000	517.001	12555490000000
554010	516.949	12554790000000
555000	516.922	12554690000000
555010	516.87	12553950000000
556000	516.846	12553830000000
556010	516.794	12553140000000
557000	516.768	12553030000000
557010	516.716	12552330000000
558000	516.694	12552230000000
558010	516.642	12551540000000
559000	516.618	12551440000000
559010	516.566	12550750000000
560000	516.545	12550660000000
560010	516.494	12549990000000
561000	516.47	12549890000000
561010	516.419	12549210000000
562000	516.399	12549120000000
562010	516.348	12548450000000
563000	516.325	12548360000000
563010	516.275	12547690000000
564000	516.256	12547610000000
564010	516.206	12546950000000
565000	516.184	12546870000000
565010	516.133	12546200000000
566000	516.115	12546120000000
566010	516.065	12545460000000
567000	516.044	12545380000000
567010	515.994	12544720000000
568000	515.976	12544640000000
568010	515.927	12544000000000
569000	515.906	12543920000000
569010	515.857	12543270000000
570000	515.84	12543190000000
570010	515.791	12542560000000
571000	515.771	12542470000000
571010	515.723	12541840000000
572000	515.706	12541760000000
572010	515.658	12541140000000
573000	515.638	12541060000000
573010	515.59	12540420000000
574000	515.574	12540350000000
574010	515.527	12539740000000
575000	515.509	12539660000000
575010	515.462	12539050000000
576000	515.447	12538980000000
576010	515.4	12538370000000
577000	515.383	12538300000000
577010	515.337	12537700000000
578000	515.323	12537630000000
578010	515.277	12537030000000
579000	515.259	12536960000000
579010	515.213	12536360000000
580000	515.201	12536300000000
580010	515.155	12535720000000
581000	515.137	12535640000000
581010	515.092	12535050000000
582000	515.08	12534980000000
582010	515.034	12534410000000
583000	515.017	12534340000000
583010	514.972	12533760000000
584000	514.96	12533690000000
584010	514.915	12533120000000
585000	514.9	12533050000000
585010	514.855	12532480000000
586000	514.844	12532410000000
586010	514.799	12531850000000
587000	514.784	12531780000000
587010	514.74	12531220000000
588000	514.729	12531160000000
588010	514.685	12530600000000
589000	514.671	12530530000000
589010	514.627	12529970000000
590000	514.616	12529910000000
590010	514.572	12529370000000
591000	514.559	12529300000000
591010	514.516	12528760000000
592000	514.506	12528700000000
592010	514.463	12528170000000
593000	514.45	12528100000000
593010	514.408	12527570000000
594000	514.399	12527510000000
594010	514.356	12526990000000
595000	514.344	12526920000000
595010	514.302	12526400000000
596000	514.293	12526340000000
596010	514.252	12525830000000
597000	514.24	12525760000000
597010	514.198	12525250000000
598000	514.191	12525190000000
598010	514.149	12524690000000
599000	514.139	12524630000000
599010	514.098	12524130000000
600000	514.09	12524060000000
600010	514.049	12523570000000
601000	514.041	12523510000000
601010	514	12523000000000
602000	513.992	12522950000000
602010	513.951	12522440000000
603000	513.942	12522380000000
603010	513.902	12521890000000
604000	513.896	12521840000000
604010	513.855	12521360000000
605000	513.846	12521300000000
605010	513.806	12520810000000
606000	513.8	12520760000000
606010	513.76	12520290000000
607000	513.752	12520230000000
607010	513.712	12519760000000
608000	513.707	12519710000000
608010	513.668	12519240000000
609000	513.659	12519190000000
609010	513.62	12518720000000
610000	513.616	12518670000000
610010	513.577	12518220000000
611000	513.569	12518160000000
611010	513.531	12517700000000
612000	513.527	12517650000000
612010	513.488	12517210000000
613000	513.481	12517150000000
613010	513.443	12516700000000
614000	513.44	12516650000000
614010	513.402	12516210000000
615000	513.396	12516160000000
615010	513.358	12515720000000
616000	513.355	12515670000000
616010	513.318	12515240000000
617000	513.312	12515190000000
617010	513.275	12514760000000
618000	513.274	12514720000000
618010	513.237	12514300000000
619000	513.232	12514250000000
619010	513.195	12513830000000
620000	513.195	12513780000000
620010	513.158	12513370000000
621000	513.154	12513330000000
621010	513.118	12512910000000
622000	513.117	12512870000000
622010	513.082	12512470000000
623000	513.077	12512420000000
623010	513.042	12512010000000
624000	513.042	12511970000000
624010	513.006	12511570000000
625000	513.003	12511520000000
625010	512.967	12511120000000
626000	512.967	12511080000000
626010	512.933	12510690000000
627000	512.929	12510640000000
627010	512.894	12510250000000
628000	512.894	12510210000000
628010	512.859	12509820000000
629000	512.856	12509780000000
629010	512.821	12509390000000
630000	512.822	12509350000000
630010	512.787	12508970000000
631000	512.785	12508930000000
631010	512.751	12508550000000
632000	512.752	12508510000000
632010	512.718	12508140000000
633000	512.716	12508100000000
633010	512.682	12507730000000
634000	512.684	12507690000000
634010	512.65	12507330000000
635000	512.649	12507290000000
635010	512.616	12506920000000
636000	512.618	12506890000000
636010	512.585	12506540000000
637000	512.583	12506500000000
637010	512.55	12506150000000
638000	512.553	12506120000000
638010	512.52	12505770000000
639000	512.519	12505740000000
639010	512.487	12505380000000
640000	512.49	12505350000000
640010	512.457	12505010000000
641000	512.457	12504980000000
641010	512.424	12504630000000
642000	512.428	12504600000000
642010	512.395	12504260000000
643000	512.396	12504220000000
643010	512.364	12503880000000
644000	512.368	12503850000000
644010	512.336	12503510000000
645000	512.337	12503480000000
645010	512.305	12503140000000
646000	512.309	12503120000000
646010	512.277	12502790000000
647000	512.28	12502760000000
647010	512.248	12502390000000
648000	512.253	12502360000000
648010	512.222	12502040000000
649000	512.224	12502010000000
649010	512.193	12501690000000
650000	512.198	12501660000000
650010	512.167	12501340000000
651000	512.169	12501310000000
651010	512.137	12500990000000
652000	512.142	12500970000000
652010	512.111	12500650000000
653000	512.113	12500630000000
653010	512.082	12500310000000
654000	512.088	12500290000000
654010	512.057	12499980000000
655000	512.06	12499950000000
655010	512.029	12499640000000
656000	512.036	12499620000000
656010	512.005	12499320000000
657000	512.008	12499300000000
657010	511.977	12498990000000
658000	511.984	12498970000000
658010	511.953	12498670000000
659000	511.957	12498650000000
659010	511.926	12498350000000
660000	511.933	12498330000000
660010	511.903	12498040000000
661000	511.907	12498020000000
661010	511.877	12497720000000
662000	511.885	12497700000000
662010	511.855	12497420000000
663000	511.86	12497400000000
663010	511.83	12497110000000
664000	511.838	12497090000000
664010	511.809	12496810000000
665000	511.814	12496790000000
665010	511.784	12496510000000
666000	511.793	12496490000000
666010	511.764	12496220000000
667000	511.771	12496200000000
667010	511.742	12495930000000
668000	511.751	12495920000000
668010	511.722	12495650000000
669000	511.73	12495630000000
669010	511.702	12495370000000
670000	511.711	12495360000000
670010	511.683	12495100000000
671000	511.689	12495080000000
671010	511.661	12494820000000
672000	511.671	12494810000000
672010	511.644	12494560000000
673000	511.649	12494540000000
673010	511.621	12494280000000
674000	511.632	12494270000000
674010	511.604	12494020000000
675000	511.61	12494000000000
675010	511.582	12493740000000
676000	511.593	12493730000000
676010	511.565	12493490000000
677000	511.572	12493470000000
677010	511.544	12493220000000
678000	511.554	12493200000000
678010	511.527	12492970000000
679000	511.534	12492950000000
679010	511.507	12492700000000
680000	511.518	12492690000000
680010	511.492	12492440000000
681000	511.499	12492430000000
681010	511.474	12492210000000
682000	511.485	12492210000000
682010	511.461	12491980000000
683000	511.469	12491980000000
683010	511.445	12491740000000
684000	511.457	12491750000000
684010	511.433	12491530000000
685000	511.442	12491530000000
685010	511.417	12491310000000
686000	511.43	12491310000000
686010	511.406	12491100000000
687000	511.416	12491100000000
687010	511.393	12490880000000
688000	511.405	12490890000000
688010	511.382	12490680000000
689000	511.392	12490680000000
689010	511.368	12490470000000
690000	511.381	12490480000000
690010	511.358	12490280000000
691000	511.367	12490280000000
691010	511.344	12490070000000
692000	511.357	12490080000000
692010	511.334	12489880000000
693000	511.344	12489880000000
693010	511.321	12489690000000
694000	511.334	12489680000000
694010	511.311	12489500000000
695000	511.322	12489500000000
695010	511.299	12489300000000
696000	511.312	12489310000000
696010	511.289	12489110000000
697000	511.3	12489080000000
697010	511.277	12488880000000
698000	511.29	12488880000000
698010	511.267	12488700000000
699000	511.278	12488700000000
699010	511.255	12488510000000
700000	511.27	12488510000000
700010	511.248	12488340000000
701000	511.258	12488340000000
701010	511.237	12488160000000
702000	511.251	12488170000000
702010	511.23	12488010000000
703000	511.241	12488000000000
703010	511.219	12487840000000
704000	511.234	12487840000000
704010	511.212	12487680000000
705000	511.223	12487680000000
705010	511.201	12487510000000
706000	511.217	12487510000000
706010	511.196	12487360000000
707000	511.207	12487360000000
707010	511.185	12487190000000
708000	511.201	12487200000000
708010	511.18	12487050000000
709000	511.192	12487050000000
709010	511.171	12486890000000
710000	511.187	12486900000000
710010	511.166	12486760000000
711000	511.178	12486760000000
711010	511.155	12486650000000
712000	511.17	12486660000000
712010	511.146	12486540000000
713000	511.158	12486540000000
713010	511.133	12486450000000
714000	511.149	12486440000000
714010	511.124	12486410000000
715000	511.136	12486410000000
715010	511.111	12486270000000
716000	511.128	12486280000000
716010	511.103	12486140000000
717000	511.117	12486140000000
717010	511.093	12485980000000
718000	511.109	12485990000000
718010	511.085	12485840000000
719000	511.099	12485850000000
719010	511.076	12485690000000
720000	511.093	12485700000000
720010	511.071	12485570000000
721000	511.085	12485570000000
721010	511.062	12485430000000
722000	511.08	12485440000000
722010	511.058	12485300000000
723000	511.074	12485310000000
723010	511.051	12485170000000
724000	511.068	12485180000000
724010	511.046	12485040000000
725000	511.062	12485050000000
725010	511.04	12484910000000
726000	511.058	12484920000000
726010	511.037	12484790000000
727000	511.052	12484800000000
727010	511.031	12484660000000
728000	511.05	12484680000000
728010	511.029	12484550000000
729000	511.044	12484560000000
729010	511.024	12484420000000
730000	511.042	12484430000000
730010	511.022	12484310000000
731000	511.038	12484320000000
731010	511.018	12484190000000
732000	511.037	12484200000000
732010	511.017	12484090000000
733000	511.033	12484100000000
733010	511.014	12483970000000
734000	511.033	12483980000000
734010	511.014	12483870000000
735000	511.03	12483880000000
735010	511.011	12483760000000
736000	511.03	12483770000000
736010	511.012	12483670000000
737000	511.028	12483680000000
737010	511.01	12483560000000
738000	511.03	12483580000000
738010	511.012	12483480000000
739000	511.028	12483490000000
739010	511.01	12483380000000
740000	511.03	12483400000000
740010	511.013	12483300000000
741000	511.029	12483310000000
741010	511.012	12483210000000
742000	511.032	12483230000000
742010	511.015	12483140000000
743000	511.031	12483150000000
743010	511.014	12483050000000
744000	511.034	12483070000000
744010	511.017	12482990000000
745000	511.033	12483000000000
745010	511.017	12482900000000
746000	511.038	12482920000000
746010	511.022	12482850000000
747000	511.038	12482860000000
747010	511.022	12482770000000
748000	511.043	12482790000000
748010	511.027	12482720000000
749000	511.044	12482730000000
749010	511.029	12482650000000
750000	511.049	12482670000000
750010	511.034	12482600000000
751000	511.05	12482620000000
751010	511.035	12482540000000
752000	511.064	12482570000000
752010	511.049	12482540000000
753000	511.062	12482540000000
753010	511.048	12482470000000
754000	511.074	12482500000000
754010	511.059	12482460000000
755000	511.075	12482470000000
755010	511.061	12482400000000
756000	511.081	12482430000000
756010	511.066	12482370000000
757000	511.083	12482390000000
757010	511.068	12482320000000
758000	511.088	12482340000000
758010	511.073	12482290000000
759000	511.089	12482300000000
759010	511.075	12482210000000
760000	511.097	12482240000000
760010	511.082	12482160000000
761000	511.099	12482180000000
761010	511.084	12482100000000
762000	511.106	12482120000000
762010	511.092	12482080000000
763000	511.109	12482090000000
763010	511.095	12482040000000
764000	511.117	12482060000000
764010	511.103	12482000000000
765000	511.12	12482020000000
765010	511.107	12481970000000
766000	511.128	12481990000000
766010	511.114	12481950000000
767000	511.132	12481970000000
767010	511.118	12481910000000
768000	511.14	12481940000000
768010	511.126	12481900000000
769000	511.144	12481920000000
769010	511.13	12481870000000
770000	511.152	12481900000000
770010	511.139	12481860000000
771000	511.157	12481880000000
771010	511.144	12481840000000
772000	511.166	12481870000000
772010	511.153	12481840000000
773000	511.171	12481860000000
773010	511.158	12481820000000
774000	511.18	12481850000000
774010	511.168	12481820000000
775000	511.186	12481840000000
775010	511.173	12481820000000
776000	511.195	12481850000000
776010	511.181	12481830000000
777000	511.2	12481850000000
777010	511.186	12481840000000
778000	511.208	12481860000000
778010	511.194	12481850000000
779000	511.212	12481880000000
779010	511.199	12481850000000
780000	511.221	12481870000000
780010	511.207	12481850000000
781000	511.226	12481870000000
781010	511.213	12481840000000
782000	511.235	12481860000000
782010	511.222	12481840000000
783000	511.241	12481860000000
783010	511.228	12481830000000
784000	511.251	12481860000000
784010	511.238	12481840000000
785000	511.257	12481860000000
785010	511.245	12481830000000
786000	511.269	12481860000000
786010	511.256	12481850000000
787000	511.276	12481870000000
787010	511.263	12481850000000
788000	511.287	12481880000000
788010	511.275	12481870000000
789000	511.294	12481890000000
789010	511.283	12481880000000
790000	511.306	12481900000000
790010	511.294	12481900000000
791000	511.314	12481920000000
791010	511.302	12481910000000
792000	511.325	12481940000000
792010	511.314	12481930000000
793000	511.334	12481960000000
793010	511.323	12481950000000
794000	511.346	12481980000000
794010	511.335	12481980000000
795000	511.356	12482010000000
795010	511.346	12482000000000
796000	511.37	12482030000000
796010	511.36	12482040000000
797000	511.38	12482070000000
797010	511.37	12482070000000
798000	511.395	12482100000000
798010	511.385	12482120000000
799000	511.405	12482140000000
799010	511.396	12482150000000
800000	511.419	12482180000000
800010	511.41	12482190000000
801000	511.43	12482220000000
801010	511.421	12482230000000
802000	511.444	12482260000000
802010	511.434	12482270000000
803000	511.454	12482300000000
803010	511.445	12482310000000
804000	511.468	12482340000000
804010	511.459	12482350000000
805000	511.478	12482380000000
805010	511.469	12482390000000
806000	511.492	12482420000000
806010	511.483	12482440000000
807000	511.503	12482470000000
807010	511.494	12482480000000
808000	511.517	12482510000000
808010	511.508	12482530000000
809000	511.528	12482560000000
809010	511.519	12482570000000
810000	511.542	12482600000000
810010	511.534	12482620000000
811000	511.553	12482650000000
811010	511.545	12482670000000
812000	511.568	12482700000000
812010	511.56	12482720000000
813000	511.579	12482750000000
813010	511.572	12482770000000
814000	511.594	12482800000000
814010	511.586	12482830000000
815000	511.606	12482860000000
815010	511.598	12482880000000
816000	511.62	12482910000000
816010	511.613	12482940000000
817000	511.631	12482960000000
817010	511.624	12482980000000
818000	511.646	12483010000000
818010	511.637	12483040000000
819000	511.656	12483060000000
819010	511.647	12483080000000
820000	511.671	12483110000000
820010	511.663	12483140000000
821000	511.682	12483170000000
821010	511.673	12483190000000
822000	511.697	12483220000000
822010	511.689	12483250000000
823000	511.708	12483280000000
823010	511.7	12483300000000
824000	511.723	12483330000000
824010	511.715	12483350000000
825000	511.735	12483360000000
825010	511.726	12483370000000
826000	511.75	12483410000000
826010	511.741	12483440000000
827000	511.761	12483460000000
827010	511.753	12483490000000
828000	511.776	12483520000000
828010	511.768	12483550000000
829000	511.787	12483580000000
829010	511.779	12483610000000
830000	511.802	12483640000000
830010	511.793	12483680000000
831000	511.813	12483700000000
831010	511.804	12483730000000
832000	511.827	12483750000000
832010	511.819	12483790000000
833000	511.839	12483810000000
833010	511.831	12483840000000
834000	511.854	12483880000000
834010	511.846	12483920000000
835000	511.866	12483940000000
835010	511.858	12483980000000
836000	511.882	12484010000000
836010	511.874	12484050000000
837000	511.894	12484080000000
837010	511.887	12484120000000
838000	511.91	12484160000000
838010	511.903	12484200000000
839000	511.923	12484230000000
839010	511.916	12484270000000
840000	511.94	12484310000000
840010	511.933	12484360000000
841000	511.953	12484390000000
841010	511.947	12484430000000
842000	511.971	12484470000000
842010	511.964	12484520000000
843000	511.985	12484550000000
843010	511.979	12484600000000
844000	512.005	12484640000000
844010	511.999	12484710000000
845000	512.019	12484740000000
845010	512.013	12484790000000
846000	512.039	12484820000000
846010	512.033	12484890000000
847000	512.053	12484920000000
847010	512.048	12484970000000
848000	512.072	12485010000000
848010	512.066	12485070000000
849000	512.086	12485100000000
849010	512.081	12485160000000
850000	512.104	12485190000000
850010	512.099	12485260000000
851000	512.12	12485290000000
851010	512.114	12485340000000
852000	512.138	12485380000000
852010	512.133	12485440000000
853000	512.154	12485480000000
853010	512.148	12485530000000
854000	512.172	12485570000000
854010	512.167	12485630000000
855000	512.187	12485670000000
855010	512.182	12485720000000
856000	512.206	12485760000000
856010	512.201	12485830000000
857000	512.221	12485860000000
857010	512.216	12485910000000
858000	512.24	12485950000000
858010	512.235	12486020000000
859000	512.255	12486050000000
859010	512.25	12486110000000
860000	512.273	12486140000000
860010	512.268	12486210000000
861000	512.288	12486240000000
861010	512.284	12486300000000
862000	512.307	12486340000000
862010	512.302	12486410000000
863000	512.322	12486440000000
863010	512.317	12486500000000
864000	512.34	12486540000000
864010	512.336	12486610000000
865000	512.356	12486640000000
865010	512.351	12486700000000
866000	512.374	12486740000000
866010	512.37	12486810000000
867000	512.39	12486840000000
867010	512.386	12486910000000
868000	512.409	12486950000000
868010	512.405	12487020000000
869000	512.426	12487050000000
869010	512.422	12487120000000
870000	512.447	12487160000000
870010	512.442	12487240000000
871000	512.464	12487280000000
871010	512.46	12487350000000
872000	512.484	12487390000000
872010	512.481	12487470000000
873000	512.502	12487500000000
873010	512.498	12487580000000
874000	512.521	12487620000000
874010	512.517	12487700000000
875000	512.538	12487730000000
875010	512.534	12487800000000
876000	512.557	12487840000000
876010	512.554	12487920000000
877000	512.574	12487950000000
877010	512.571	12488030000000
878000	512.594	12488060000000
878010	512.591	12488150000000
879000	512.611	12488180000000
879010	512.608	12488260000000
880000	512.631	12488300000000
880010	512.628	12488380000000
881000	512.648	12488410000000
881010	512.645	12488490000000
882000	512.668	12488530000000
882010	512.665	12488610000000
883000	512.685	12488650000000
883010	512.682	12488720000000
884000	512.705	12488760000000
884010	512.702	12488850000000
885000	512.722	12488880000000
885010	512.719	12488960000000
886000	512.741	12488990000000
886010	512.738	12489080000000
887000	512.758	12489110000000
887010	512.755	12489190000000
888000	512.778	12489230000000
888010	512.775	12489310000000
889000	512.794	12489340000000
889010	512.792	12489420000000
890000	512.814	12489460000000
890010	512.811	12489540000000
891000	512.831	12489580000000
891010	512.829	12489660000000
892000	512.851	12489690000000
892010	512.849	12489750000000
893000	512.869	12489800000000
893010	512.866	12489870000000
894000	512.889	12489920000000
894010	512.887	12489990000000
895000	512.906	12490040000000
895010	512.904	12490090000000
896000	512.927	12490130000000
896010	512.925	12490230000000
897000	512.946	12490260000000
897010	512.944	12490350000000
898000	512.968	12490390000000
898010	512.966	12490490000000
899000	512.986	12490530000000
899010	512.985	12490620000000
900000	513.009	12490660000000
900010	513.007	12490770000000
901000	513.027	12490800000000
901010	513.026	12490890000000
902000	513.05	12490930000000
902010	513.048	12491040000000
903000	513.068	12491080000000
903010	513.066	12491170000000
904000	513.09	12491210000000
904010	513.089	12491310000000
905000	513.108	12491350000000
905010	513.107	12491440000000
906000	513.13	12491490000000
906010	513.129	12491580000000
907000	513.149	12491620000000
907010	513.148	12491720000000
908000	513.171	12491760000000
908010	513.17	12491860000000
909000	513.19	12491900000000
909010	513.189	12491990000000
910000	513.212	12492040000000
910010	513.211	12492140000000
911000	513.231	12492180000000
911010	513.23	12492270000000
912000	513.253	12492310000000
912010	513.252	12492420000000
913000	513.272	12492460000000
913010	513.271	12492550000000
914000	513.292	12492590000000
914010	513.291	12492680000000
915000	513.312	12492720000000
915010	513.311	12492830000000
916000	513.332	12492860000000
916010	513.331	12492940000000
917000	513.351	12492990000000
917010	513.351	12493100000000
918000	513.373	12493130000000
918010	513.372	12493220000000
919000	513.392	12493270000000
919010	513.391	12493370000000
920000	513.413	12493410000000
920010	513.412	12493500000000
921000	513.431	12493550000000
921010	513.431	12493650000000
922000	513.452	12493690000000
922010	513.452	12493790000000
923000	513.472	12493830000000
923010	513.472	12493910000000
924000	513.494	12493960000000
924010	513.494	12494060000000
925000	513.514	12494110000000
925010	513.514	12494200000000
926000	513.536	12494250000000
926010	513.536	12494360000000
927000	513.556	12494400000000
927010	513.556	12494490000000
928000	513.578	12494510000000
928010	513.578	12494620000000
929000	513.598	12494670000000
929010	513.598	12494780000000
930000	513.62	12494820000000
930010	513.62	12494930000000
931000	513.639	12494950000000
931010	513.64	12495060000000
932000	513.662	12495110000000
932010	513.663	12495230000000
933000	513.682	12495260000000
933010	513.682	12495370000000
934000	513.704	12495390000000
934010	513.704	12495510000000
935000	513.724	12495560000000
935010	513.724	12495660000000
936000	513.747	12495710000000
936010	513.747	12495830000000
937000	513.766	12495840000000
937010	513.767	12495950000000
938000	513.789	12496000000000
938010	513.789	12496120000000
939000	513.808	12496160000000
939010	513.809	12496270000000
940000	513.83	12496290000000
940010	513.831	12496400000000
941000	513.849	12496450000000
941010	513.85	12496560000000
942000	513.872	12496600000000
942010	513.873	12496720000000
943000	513.891	12496730000000
943010	513.892	12496840000000
944000	513.913	12496890000000
944010	513.914	12497010000000
945000	513.932	12497030000000
945010	513.933	12497130000000
946000	513.955	12497190000000
946010	513.956	12497290000000
947000	513.974	12497340000000
947010	513.975	12497430000000
948000	513.997	12497490000000
948010	513.998	12497590000000
949000	514.016	12497640000000
949010	514.017	12497730000000
950000	514.039	12497790000000
950010	514.04	12497890000000
951000	514.058	12497940000000
951010	514.06	12498040000000
952000	514.082	12498090000000
952010	514.084	12498220000000
953000	514.102	12498240000000
953010	514.103	12498370000000
954000	514.125	12498390000000
954010	514.127	12498530000000
955000	514.145	12498550000000
955010	514.147	12498660000000
956000	514.168	12498720000000
956010	514.17	12498820000000
957000	514.189	12498870000000
957010	514.19	12498970000000
958000	514.211	12499020000000
958010	514.213	12499130000000
959000	514.231	12499180000000
959010	514.232	12499280000000
960000	514.254	12499330000000
960010	514.255	12499440000000
961000	514.273	12499490000000
961010	514.274	12499590000000
962000	514.296	12499640000000
962010	514.298	12499750000000
963000	514.315	12499800000000
963010	514.317	12499900000000
964000	514.338	12499950000000
964010	514.34	12500060000000
965000	514.357	12500100000000
965010	514.359	12500200000000
966000	514.38	12500250000000
966010	514.381	12500360000000
967000	514.399	12500410000000
967010	514.4	12500510000000
968000	514.421	12500560000000
968010	514.422	12500660000000
969000	514.439	12500710000000
969010	514.441	12500810000000
970000	514.461	12500860000000
970010	514.463	12500960000000
971000	514.48	12501010000000
971010	514.482	12501100000000
972000	514.502	12501160000000
972010	514.504	12501260000000
973000	514.52	12501310000000
973010	514.522	12501400000000
974000	514.542	12501450000000
974010	514.545	12501560000000
975000	514.561	12501610000000
975010	514.563	12501700000000
976000	514.585	12501760000000
976010	514.587	12501870000000
977000	514.603	12501910000000
977010	514.606	12502010000000
978000	514.627	12502070000000
978010	514.629	12502180000000
979000	514.646	12502220000000
979010	514.648	12502300000000
980000	514.667	12502360000000
980010	514.669	12502450000000
981000	514.685	12502510000000
981010	514.687	12502590000000
982000	514.706	12502650000000
982010	514.708	12502740000000
983000	514.724	12502800000000
983010	514.726	12502890000000
984000	514.745	12502920000000
984010	514.747	12503050000000
985000	514.762	12503070000000
985010	514.764	12503180000000
986000	514.784	12503210000000
986010	514.785	12503290000000
987000	514.8	12503330000000
987010	514.802	12503430000000
988000	514.821	12503480000000
988010	514.822	12503580000000
989000	514.839	12503620000000
989010	514.841	12503720000000
990000	514.86	12503770000000
990010	514.862	12503870000000
991000	514.879	12503920000000
991010	514.881	12504020000000
992000	514.9	12504070000000
992010	514.902	12504170000000
993000	514.919	12504220000000
993010	514.921	12504320000000
994000	514.94	12504370000000
994010	514.942	12504480000000
[truncated: 2,011 more rows]

## Sheet: Table S7
Ensemble 1: 0.9 x outgassing rate
Time (yr)	Global pCO2 (μatm)	Ca2+ weathering flux (moles/yr)
0.5	833.48	14795470000000
1.5	833.478	14796260000000
2.5	833.476	14796760000000
3.5	833.472	14797060000000
4.5	833.469	14797360000000
5.5	833.466	14797910000000
6.5	833.463	14799340000000
7.5	833.459	14799680000000
8.5	833.455	14799150000000
9.5	833.451	14798090000000
1000.5	832.114	14795800000000
1009.5	832.007	14787470000000
2000.5	831.187	14785980000000
2009.5	831.093	14788390000000
3000.5	830.1	14787520000000
3009.5	829.992	14781870000000
4000.5	829.138	14780380000000
4009.5	829.034	14775190000000
5000.5	828.23	14775060000000
5009.5	828.125	14777120000000
6000.5	827.332	14775090000000
6009.5	827.225	14766710000000
7000.5	826.432	14764800000000
7009.5	826.333	14765530000000
8000.5	825.597	14764860000000
8009.5	825.494	14760300000000
9000.5	824.752	14758830000000
9009.5	824.652	14752420000000
10000.5	823.935	14752090000000
10009.5	823.842	14755640000000
11000.5	823.159	14754480000000
11009.5	823.059	14745940000000
12000.5	822.365	14744550000000
12009.5	822.276	14743620000000
13000.5	821.608	14743250000000
13009.5	821.514	14740020000000
14000.5	820.843	14738470000000
14009.5	820.75	14731180000000
15000.5	820.088	14730600000000
15009.5	820.004	14733950000000
16000.5	819.376	14734060000000
16009.5	819.285	14725850000000
17000.5	818.65	14724770000000
17009.5	818.567	14722250000000
18000.5	817.948	14722340000000
18009.5	817.865	14720960000000
19000.5	817.263	14719360000000
19009.5	817.178	14711890000000
20000.5	816.572	14710720000000
20009.5	816.499	14713180000000
21000.5	815.899	14713120000000
21009.5	815.817	14706990000000
22000.5	815.24	14705850000000
22009.5	815.164	14701860000000
23000.5	814.563	14702010000000
23009.5	814.491	14703290000000
24000.5	813.973	14701530000000
24009.5	813.898	14694350000000
25000.5	813.309	14692540000000
25009.5	813.245	14694040000000
26000.5	812.712	14693610000000
26009.5	812.642	14689190000000
27000.5	812.086	14687960000000
27009.5	812.02	14682430000000
28000.5	811.456	14682310000000
28009.5	811.395	14686170000000
29000.5	810.857	14684920000000
29009.5	810.788	14677100000000
30000.5	810.211	14676050000000
30009.5	810.15	14675040000000
31000.5	809.611	14674880000000
31009.5	809.545	14672110000000
32000.5	808.997	14670690000000
32009.5	808.932	14663880000000
33000.5	808.373	14663110000000
33009.5	808.315	14666210000000
34000.5	807.797	14666870000000
34009.5	807.732	14659360000000
35000.5	807.173	14658330000000
35009.5	807.113	14655060000000
36000.5	806.592	14655330000000
36009.5	806.533	14655780000000
37000.5	805.993	14654100000000
37009.5	805.929	14647610000000
38000.5	805.393	14645890000000
38009.5	805.338	14647400000000
39000.5	804.813	14646990000000
39009.5	804.75	14642410000000
40000.5	804.216	14641230000000
40009.5	804.156	14635930000000
41000.5	803.627	14635850000000
41009.5	803.573	14639680000000
42000.5	803.053	14638380000000
42009.5	802.99	14630910000000
43000.5	802.461	14630020000000
43009.5	802.406	14629170000000
44000.5	801.89	14629020000000
44009.5	801.83	14626400000000
45000.5	801.306	14625050000000
45009.5	801.246	14618770000000
46000.5	800.727	14618030000000
46009.5	800.68	14623300000000
47000.5	800.176	14624300000000
47009.5	800.144	14619900000000
48000.5	799.612	14618920000000
48009.5	799.58	14615240000000
49000.5	799.082	14615380000000
49009.5	799.054	14616550000000
50000.5	798.557	14614860000000
50009.5	798.526	14608270000000
51000.5	798.015	14606500000000
51009.5	797.991	14607910000000
52000.5	797.507	14607520000000
52009.5	797.476	14602760000000
53000.5	796.97	14601600000000
53009.5	796.94	14596300000000
54000.5	796.451	14596250000000
54009.5	796.425	14599900000000
55000.5	795.938	14598600000000
55009.5	795.903	14591060000000
56000.5	795.401	14590330000000
56009.5	795.371	14589260000000
57000.5	794.892	14589130000000
57009.5	794.856	14586290000000
58000.5	794.358	14584950000000
58009.5	794.319	14578640000000
59000.5	793.831	14577820000000
59009.5	793.798	14581230000000
60000.5	793.314	14581800000000
60009.5	793.271	14574270000000
61000.5	792.749	14573290000000
61009.5	792.707	14569980000000
62000.5	792.252	14570280000000
62009.5	792.211	14571250000000
63000.5	791.708	14569530000000
63009.5	791.662	14563740000000
64000.5	791.161	14562230000000
64009.5	791.118	14562820000000
65000.5	790.663	14562500000000
65009.5	790.613	14558330000000
66000.5	790.086	14557160000000
66009.5	790.035	14551700000000
67000.5	789.564	14551480000000
67009.5	789.516	14555850000000
68000.5	789.055	14554760000000
68009.5	789	14547220000000
69000.5	788.484	14546470000000
69009.5	788.432	14544790000000
70000.5	788	14544950000000
70009.5	787.944	14543180000000
71000.5	787.419	14541710000000
71009.5	787.36	14536060000000
72000.5	786.904	14534700000000
72009.5	786.849	14537060000000
73000.5	786.375	14537750000000
73009.5	786.313	14531270000000
74000.5	785.82	14530270000000
74009.5	785.758	14526020000000
75000.5	785.286	14526100000000
75009.5	785.225	14528920000000
76000.5	784.756	14527450000000
76009.5	784.688	14520900000000
77000.5	784.2	14520030000000
77009.5	784.137	14519330000000
78000.5	783.702	14519160000000
78009.5	783.635	14515740000000
79000.5	783.139	14514480000000
79009.5	783.068	14508560000000
80000.5	782.569	14507880000000
80009.5	782.5	14512180000000
81000.5	782.069	14511960000000
81009.5	781.993	14504100000000
82000.5	781.458	14503180000000
82009.5	781.386	14500340000000
83000.5	780.937	14500630000000
83009.5	780.861	14500500000000
84000.5	780.372	14498890000000
84009.5	780.293	14493170000000
85000.5	779.816	14491580000000
85009.5	779.742	14492960000000
86000.5	779.303	14492860000000
86009.5	779.222	14487750000000
87000.5	778.714	14486670000000
87009.5	778.631	14481780000000
88000.5	778.179	14481710000000
88009.5	778.099	14485220000000
89000.5	777.617	14483760000000
89009.5	777.529	14476720000000
90000.5	777.056	14475980000000
90009.5	776.974	14474780000000
91000.5	776.54	14474720000000
91009.5	776.454	14472040000000
92000.5	775.959	14470710000000
92009.5	775.869	14464240000000
93000.5	775.422	14463780000000
93009.5	775.337	14468550000000
94000.5	774.874	14467670000000
94009.5	774.779	14459790000000
95000.5	774.311	14458970000000
95009.5	774.221	14456350000000
96000.5	773.77	14456600000000
96009.5	773.678	14456140000000
97000.5	773.227	14454680000000
97009.5	773.133	14448360000000
98000.5	772.677	14446900000000
98009.5	772.591	14449200000000
99000.5	772.148	14450180000000
99009.5	772.05	14443270000000
100000	771.613	14442310000000
100010	771.519	14438000000000
101000	771.069	14437970000000
101010	770.978	14440850000000
102000	770.558	14439450000000
102010	770.459	14432800000000
103000	770.022	14431840000000
103010	769.931	14431660000000
104000	769.498	14431490000000
104010	769.399	14427680000000
105000	768.985	14426550000000
105010	768.886	14421560000000
106000	768.453	14420640000000
106010	768.361	14424650000000
107000	767.956	14424380000000
107010	767.853	14416800000000
108000	767.433	14415980000000
108010	767.336	14413670000000
109000	766.927	14413950000000
109010	766.827	14412760000000
110000	766.419	14411430000000
110010	766.316	14405770000000
111000	765.904	14404380000000
111010	765.808	14406860000000
112000	765.41	14407810000000
112010	765.304	14400930000000
113000	764.906	14400050000000
113010	764.805	14396120000000
114000	764.399	14396350000000
114010	764.298	14398100000000
115000	763.913	14396650000000
115010	763.806	14390820000000
116000	763.407	14389970000000
116010	763.308	14389840000000
117000	762.917	14389680000000
117010	762.81	14385910000000
118000	762.43	14384850000000
118010	762.325	14379540000000
119000	761.924	14379140000000
119010	761.825	14383600000000
120000	761.457	14382530000000
120010	761.347	14375310000000
121000	760.954	14374600000000
121010	760.852	14372760000000
122000	760.475	14372970000000
122010	760.368	14371430000000
123000	759.995	14370180000000
123010	759.887	14364980000000
124000	759.506	14363620000000
124010	759.405	14366100000000
125000	759.036	14367020000000
125010	758.926	14360140000000
126000	758.555	14359290000000
126010	758.448	14355130000000
127000	758.079	14355140000000
127010	757.976	14358020000000
128000	757.615	14356630000000
128010	757.506	14350420000000
129000	757.13	14349710000000
129010	757.027	14348910000000
130000	756.666	14348890000000
130010	756.557	14346080000000
131000	756.195	14344960000000
131010	756.087	14340740000000
132000	755.723	14339470000000
132010	755.623	14342040000000
133000	755.26	14342700000000
133010	755.15	14335630000000
134000	754.762	14334790000000
134010	754.655	14333210000000
135000	754.327	14332900000000
135010	754.221	14330520000000
136000	753.841	14329730000000
136010	753.737	14326730000000
137000	753.374	14326220000000
137010	753.268	14324420000000
138000	752.91	14323830000000
138010	752.803	14320880000000
139000	752.438	14320280000000
139010	752.333	14318170000000
140000	751.973	14317610000000
140010	751.867	14315040000000
141000	751.516	14314430000000
141010	751.411	14312010000000
142000	751.059	14311460000000
142010	750.954	14309120000000
143000	750.608	14308540000000
143010	750.504	14306060000000
144000	750.157	14305490000000
144010	750.053	14303170000000
145000	749.709	14302610000000
145010	749.605	14300190000000
146000	749.256	14299610000000
146010	749.152	14297230000000
147000	748.815	14296670000000
147010	748.712	14294320000000
148000	748.365	14293740000000
148010	748.262	14291350000000
149000	747.925	14290790000000
149010	747.822	14288450000000
150000	747.484	14287890000000
150010	747.382	14285510000000
151000	747.046	14284950000000
151010	746.945	14282570000000
152000	746.612	14282020000000
152010	746.512	14279670000000
153000	746.176	14279110000000
153010	746.076	14276780000000
154000	745.745	14276220000000
154010	745.645	14273980000000
155000	745.315	14273430000000
155010	745.216	14271140000000
156000	744.881	14270580000000
156010	744.781	14268270000000
157000	744.454	14267730000000
157010	744.355	14265430000000
158000	744.025	14264890000000
158010	743.926	14262590000000
159000	743.598	14262050000000
159010	743.499	14259760000000
160000	743.179	14259220000000
160010	743.08	14256960000000
161000	742.746	14256400000000
161010	742.647	14254110000000
162000	742.331	14253580000000
162010	742.232	14251320000000
163000	741.904	14250770000000
163010	741.805	14248490000000
164000	741.491	14247960000000
164010	741.392	14245720000000
165000	741.064	14245170000000
165010	740.965	14242900000000
166000	740.654	14242370000000
166010	740.555	14240130000000
167000	740.233	14239590000000
167010	740.134	14237330000000
168000	739.822	14236810000000
168010	739.724	14234570000000
169000	739.408	14234040000000
169010	739.31	14231850000000
170000	738.999	14231340000000
170010	738.901	14229120000000
171000	738.588	14228600000000
171010	738.491	14226380000000
172000	738.183	14225860000000
172010	738.085	14223650000000
173000	737.775	14223120000000
173010	737.677	14220920000000
174000	737.376	14220390000000
174010	737.279	14218210000000
175000	736.969	14217690000000
175010	736.872	14215490000000
176000	736.572	14214980000000
176010	736.475	14212800000000
177000	736.162	14212270000000
177010	736.065	14210070000000
178000	735.774	14209570000000
178010	735.677	14207400000000
179000	735.366	14206880000000
179010	735.27	14204690000000
180000	734.979	14204210000000
180010	734.882	14202030000000
181000	734.584	14201530000000
181010	734.488	14199370000000
182000	734.192	14198880000000
182010	734.096	14196710000000
183000	733.802	14196210000000
183010	733.705	14194080000000
184000	733.413	14193560000000
184010	733.317	14191420000000
185000	733.023	14190930000000
185010	732.927	14188790000000
186000	732.639	14188290000000
186010	732.543	14186160000000
187000	732.252	14185660000000
187010	732.157	14183530000000
188000	731.867	14183050000000
188010	731.772	14180930000000
189000	731.489	14180430000000
189010	731.393	14178320000000
190000	731.101	14177820000000
190010	731.005	14175700000000
191000	730.728	14175220000000
191010	730.633	14173140000000
192000	730.342	14172650000000
192010	730.248	14170530000000
193000	729.969	14170060000000
193010	729.875	14167950000000
194000	729.594	14167490000000
194010	729.499	14165400000000
195000	729.218	14164930000000
195010	729.124	14162820000000
196000	728.849	14162370000000
196010	728.755	14160300000000
197000	728.475	14159830000000
197010	728.381	14157740000000
198000	728.112	14157290000000
198010	728.018	14155230000000
199000	727.744	14154770000000
199010	727.65	14152700000000
200000	727.381	14152250000000
200010	727.288	14150200000000
201000	727.014	14149740000000
201010	726.92	14147700000000
202000	726.655	14147220000000
202010	726.562	14145200000000
203000	726.295	14144750000000
203010	726.203	14142710000000
204000	725.936	14142270000000
204010	725.844	14140260000000
205000	725.58	14139780000000
205010	725.487	14137770000000
206000	725.223	14137320000000
206010	725.131	14135330000000
207000	724.867	14134870000000
207010	724.774	14132870000000
208000	724.516	14132390000000
208010	724.424	14130410000000
209000	724.163	14129970000000
209010	724.071	14127990000000
210000	723.82	14127540000000
210010	723.729	14125550000000
211000	723.469	14125100000000
211010	723.378	14123150000000
212000	723.121	14122680000000
212010	723.029	14120730000000
213000	722.784	14120300000000
213010	722.693	14118370000000
214000	722.429	14117920000000
214010	722.338	14115950000000
215000	722.093	14115510000000
215010	722.001	14113560000000
216000	721.749	14113130000000
216010	721.658	14111220000000
217000	721.403	14110790000000
217010	721.311	14108940000000
218000	721.066	14108490000000
218010	720.975	14106600000000
219000	720.723	14106160000000
219010	720.632	14104240000000
220000	720.393	14103810000000
220010	720.302	14101910000000
221000	720.048	14101460000000
221010	719.957	14099540000000
222000	719.72	14099110000000
222010	719.629	14097220000000
223000	719.354	14096750000000
223010	719.262	14094770000000
224000	719.023	14094340000000
224010	718.931	14092430000000
225000	718.67	14091970000000
225010	718.578	14090080000000
226000	718.334	14089650000000
226010	718.242	14087740000000
227000	718.002	14087310000000
227010	717.911	14085410000000
228000	717.669	14084980000000
228010	717.579	14083080000000
229000	717.343	14082660000000
229010	717.253	14080790000000
230000	717.019	14080370000000
230010	716.929	14078500000000
231000	716.69	14078080000000
231010	716.599	14076200000000
232000	716.38	14075800000000
232010	716.29	14073970000000
233000	716.055	14073560000000
233010	715.966	14071710000000
234000	715.745	14071310000000
234010	715.656	14069480000000
235000	715.428	14069080000000
235010	715.338	14067250000000
236000	715.116	14066850000000
236010	715.027	14065030000000
237000	714.8	14064630000000
237010	714.711	14062810000000
238000	714.49	14062410000000
238010	714.401	14060600000000
239000	714.178	14060200000000
239010	714.09	14058390000000
240000	713.875	14058010000000
240010	713.787	14056230000000
241000	713.561	14055820000000
241010	713.472	14054080000000
242000	713.262	14053700000000
242010	713.174	14051950000000
243000	712.957	14051560000000
243010	712.869	14049790000000
244000	712.65	14049400000000
244010	712.562	14047620000000
245000	712.352	14047240000000
245010	712.265	14045490000000
246000	712.054	14045110000000
246010	711.967	14043420000000
247000	711.752	14043030000000
247010	711.665	14041300000000
248000	711.459	14040920000000
248010	711.373	14039200000000
249000	711.153	14038810000000
249010	711.066	14037050000000
250000	710.869	14036680000000
250010	710.783	14034990000000
251000	710.568	14034600000000
251010	710.483	14032870000000
252000	710.283	14032500000000
252010	710.197	14030800000000
253000	709.987	14030420000000
253010	709.901	14028700000000
254000	709.703	14028340000000
254010	709.618	14026650000000
255000	709.41	14026270000000
255010	709.325	14024570000000
256000	709.128	14024210000000
256010	709.042	14022530000000
257000	708.837	14022150000000
257010	708.752	14020460000000
258000	708.558	14020100000000
258010	708.474	14018460000000
259000	708.27	14018100000000
259010	708.186	14016460000000
260000	707.993	14016100000000
260010	707.908	14014460000000
261000	707.707	14014080000000
261010	707.622	14012420000000
262000	707.429	14012070000000
262010	707.344	14010420000000
263000	707.153	14010060000000
263010	707.069	14008450000000
264000	706.875	14008100000000
264010	706.791	14006480000000
265000	706.601	14006130000000
265010	706.517	14004520000000
266000	706.327	14004160000000
266010	706.244	14002550000000
267000	706.049	14002190000000
267010	705.966	14000560000000
268000	705.778	14000210000000
268010	705.695	13998600000000
269000	705.509	13998250000000
269010	705.427	13996650000000
270000	705.239	13996300000000
270010	705.156	13994690000000
271000	704.971	13994350000000
271010	704.888	13992750000000
272000	704.705	13992410000000
272010	704.622	13990820000000
273000	704.435	13990470000000
273010	704.352	13988870000000
274000	704.175	13988540000000
274010	704.093	13986970000000
275000	703.908	13986630000000
275010	703.826	13985050000000
276000	703.646	13984710000000
276010	703.563	13983140000000
277000	703.381	13982800000000
277010	703.298	13981280000000
278000	703.125	13980950000000
278010	703.043	13979420000000
279000	702.86	13979080000000
279010	702.778	13977510000000
280000	702.607	13977190000000
280010	702.524	13975650000000
281000	702.343	13975310000000
281010	702.261	13973760000000
282000	702.093	13973450000000
282010	702.011	13971910000000
283000	701.833	13971590000000
283010	701.752	13970040000000
284000	701.58	13969720000000
284010	701.499	13968180000000
285000	701.329	13967870000000
285010	701.249	13966350000000
286000	701.069	13966020000000
286010	700.988	13964470000000
287000	700.829	13964170000000
287010	700.748	13962670000000
288000	700.57	13962350000000
288010	700.49	13960830000000
289000	700.332	13960520000000
289010	700.253	13959050000000
290000	700.08	13958720000000
290010	700.001	13957220000000
291000	699.835	13956910000000
291010	699.755	13955420000000
292000	699.589	13955100000000
292010	699.509	13953610000000
293000	699.347	13953300000000
293010	699.268	13951830000000
294000	699.104	13951520000000
294010	699.025	13950050000000
295000	698.861	13949730000000
295010	698.782	13948270000000
296000	698.627	13947960000000
296010	698.548	13946550000000
297000	698.381	13946240000000
297010	698.303	13944810000000
298000	698.153	13944520000000
298010	698.075	13943100000000
299000	697.912	13942790000000
299010	697.834	13941350000000
300000	697.679	13941050000000
300010	697.601	13939660000000
301000	697.443	13939370000000
301010	697.366	13937960000000
302000	697.216	13937670000000
302010	697.139	13936270000000
303000	696.982	13935970000000
303010	696.905	13934560000000
304000	696.754	13934260000000
304010	696.677	13932860000000
305000	696.527	13932570000000
305010	696.45	13931170000000
306000	696.299	13930880000000
306010	696.222	13929470000000
307000	696.073	13929180000000
307010	695.997	13927800000000
308000	695.847	13927510000000
308010	695.771	13926120000000
309000	695.624	13925840000000
309010	695.548	13924460000000
310000	695.401	13924180000000
310010	695.326	13922810000000
311000	695.179	13922520000000
311010	695.104	13921160000000
312000	694.959	13920870000000
312010	694.884	13919510000000
313000	694.738	13919230000000
313010	694.663	13917870000000
314000	694.52	13917590000000
314010	694.445	13916240000000
315000	694.3	13915960000000
315010	694.226	13914620000000
316000	694.085	13914340000000
316010	694.011	13913010000000
317000	693.868	13912730000000
317010	693.794	13911390000000
318000	693.653	13911120000000
318010	693.579	13909790000000
319000	693.44	13909510000000
319010	693.367	13908180000000
320000	693.227	13907920000000
320010	693.153	13906600000000
321000	693.015	13906320000000
321010	692.941	13905010000000
322000	692.798	13904730000000
322010	692.725	13903410000000
323000	692.587	13903140000000
323010	692.513	13901830000000
324000	692.378	13901560000000
324010	692.305	13900290000000
325000	692.166	13900010000000
325010	692.093	13898750000000
326000	691.963	13898490000000
326010	691.89	13897220000000
327000	691.755	13896950000000
327010	691.683	13895670000000
328000	691.551	13895410000000
328010	691.479	13894140000000
329000	691.347	13893870000000
329010	691.276	13892630000000
330000	691.146	13892380000000
330010	691.075	13891150000000
331000	690.944	13890890000000
331010	690.872	13889640000000
332000	690.745	13889390000000
332010	690.674	13888140000000
333000	690.544	13887890000000
333010	690.473	13886680000000
334000	690.348	13886440000000
334010	690.278	13885220000000
335000	690.148	13884970000000
335010	690.078	13883730000000
336000	689.955	13883490000000
336010	689.884	13882260000000
337000	689.755	13882010000000
337010	689.684	13880770000000
338000	689.563	13880530000000
338010	689.492	13879260000000
339000	689.365	13879010000000
339010	689.294	13877790000000
340000	689.165	13877540000000
340010	689.094	13876300000000
341000	688.978	13876060000000
341010	688.907	13874860000000
342000	688.777	13874610000000
342010	688.707	13873380000000
343000	688.592	13873150000000
343010	688.523	13871960000000
344000	688.402	13871720000000
344010	688.333	13870520000000
345000	688.212	13870290000000
345010	688.142	13869090000000
346000	688.03	13868860000000
346010	687.961	13867690000000
347000	687.839	13867450000000
347010	687.771	13866260000000
348000	687.66	13866040000000
348010	687.591	13864900000000
349000	687.472	13864650000000
349010	687.404	13863510000000
350000	687.289	13863290000000
350010	687.22	13862150000000
351000	687.102	13861910000000
351010	687.034	13860750000000
352000	686.921	13860520000000
352010	686.854	13859370000000
353000	686.737	13859140000000
353010	686.67	13857980000000
354000	686.56	13857760000000
354010	686.493	13856620000000
355000	686.38	13856390000000
355010	686.312	13855250000000
356000	686.204	13855030000000
356010	686.137	13853900000000
357000	686.026	13853680000000
357010	685.96	13852550000000
358000	685.853	13852330000000
358010	685.787	13851210000000
359000	685.678	13851020000000
359010	685.612	13849910000000
360000	685.508	13849710000000
360010	685.442	13848650000000
361000	685.333	13848430000000
361010	685.268	13847330000000
362000	685.165	13847120000000
362010	685.1	13846030000000
363000	684.994	13845820000000
363010	684.928	13844720000000
364000	684.825	13844510000000
364010	684.761	13843430000000
365000	684.656	13843220000000
365010	684.592	13842130000000
366000	684.49	13841920000000
366010	684.425	13840850000000
367000	684.322	13840640000000
367010	684.258	13839560000000
368000	684.158	13839360000000
368010	684.094	13838300000000
369000	683.992	13838090000000
369010	683.928	13837020000000
370000	683.83	13836820000000
370010	683.766	13835760000000
371000	683.665	13835550000000
371010	683.602	13834500000000
372000	683.505	13834290000000
372010	683.442	13833250000000
373000	683.344	13833040000000
373010	683.281	13832000000000
374000	683.186	13831800000000
374010	683.124	13830770000000
375000	683.026	13830570000000
375010	682.964	13829530000000
376000	682.871	13829340000000
376010	682.809	13828330000000
377000	682.711	13828150000000
377010	682.649	13827130000000
378000	682.558	13826950000000
378010	682.497	13825980000000
379000	682.4	13825780000000
379010	682.339	13824800000000
380000	682.249	13824620000000
380010	682.188	13823630000000
381000	682.094	13823450000000
381010	682.033	13822470000000
382000	681.943	13822280000000
382010	681.883	13821300000000
383000	681.791	13821110000000
383010	681.73	13820120000000
384000	681.642	13819930000000
384010	681.582	13818960000000
385000	681.49	13818770000000
385010	681.43	13817790000000
386000	681.344	13817600000000
386010	681.284	13816640000000
387000	681.194	13816450000000
387010	681.134	13815480000000
388000	681.049	13815290000000
388010	680.99	13814340000000
389000	680.901	13814150000000
389010	680.843	13813190000000
390000	680.758	13813010000000
390010	680.699	13812060000000
391000	680.613	13811880000000
391010	680.554	13810930000000
392000	680.471	13810750000000
392010	680.413	13809810000000
393000	680.326	13809630000000
393010	680.268	13808690000000
394000	680.187	13808510000000
394010	680.128	13807580000000
395000	680.043	13807410000000
395010	679.985	13806470000000
396000	679.905	13806300000000
396010	679.847	13805380000000
397000	679.763	13805200000000
397010	679.706	13804270000000
398000	679.626	13804100000000
398010	679.569	13803190000000
399000	679.487	13803010000000
399010	679.43	13802100000000
400000	679.352	13801930000000
400010	679.295	13801030000000
401000	679.215	13800850000000
401010	679.158	13799950000000
402000	679.082	13799780000000
402010	679.026	13798890000000
403000	678.947	13798720000000
403010	678.89	13797830000000
404000	678.814	13797660000000
404010	678.758	13796780000000
405000	678.68	13796610000000
405010	678.624	13795720000000
406000	678.549	13795560000000
406010	678.494	13794680000000
407000	678.416	13794520000000
407010	678.361	13793640000000
408000	678.288	13793480000000
408010	678.233	13792620000000
409000	678.157	13792450000000
409010	678.102	13791580000000
410000	678.03	13791420000000
410010	677.975	13790570000000
411000	677.9	13790410000000
411010	677.846	13789550000000
412000	677.776	13789400000000
412010	677.721	13788550000000
413000	677.648	13788390000000
413010	677.593	13787540000000
414000	677.524	13787390000000
414010	677.47	13786550000000
415000	677.397	13786390000000
415010	677.343	13785550000000
416000	677.275	13785400000000
416010	677.221	13784570000000
417000	677.15	13784410000000
417010	677.097	13783580000000
418000	677.03	13783430000000
418010	676.977	13782610000000
419000	676.906	13782460000000
419010	676.853	13781660000000
420000	676.787	13781510000000
420010	676.735	13780720000000
421000	676.665	13780550000000
421010	676.612	13779780000000
422000	676.547	13779630000000
422010	676.495	13778840000000
423000	676.427	13778690000000
423010	676.375	13777890000000
424000	676.311	13777740000000
424010	676.259	13776950000000
425000	676.192	13776810000000
425010	676.141	13776010000000
426000	676.078	13775870000000
426010	676.027	13775090000000
427000	675.961	13774940000000
427010	675.909	13774160000000
428000	675.848	13774020000000
428010	675.797	13773200000000
429000	675.731	13773050000000
429010	675.68	13772270000000
430000	675.62	13772130000000
430010	675.569	13771360000000
431000	675.505	13771220000000
431010	675.454	13770450000000
432000	675.395	13770310000000
432010	675.345	13769550000000
433000	675.282	13769410000000
433010	675.232	13768650000000
434000	675.173	13768520000000
434010	675.123	13767770000000
435000	675.062	13767630000000
435010	675.012	13766890000000
436000	674.955	13766750000000
436010	674.905	13766020000000
437000	674.844	13765880000000
437010	674.795	13765120000000
438000	674.739	13765000000000
438010	674.689	13764250000000
439000	674.63	13764120000000
439010	674.581	13763380000000
440000	674.525	13763250000000
440010	674.477	13762530000000
441000	674.418	13762400000000
441010	674.37	13761670000000
442000	674.315	13761540000000
442010	674.267	13760830000000
443000	674.21	13760700000000
443010	674.162	13759980000000
444000	674.109	13759850000000
444010	674.061	13759150000000
445000	674.005	13759020000000
445010	673.957	13758310000000
446000	673.905	13758190000000
446010	673.858	13757490000000
447000	673.803	13757370000000
447010	673.756	13756670000000
448000	673.705	13756550000000
448010	673.658	13755860000000
449000	673.605	13755740000000
449010	673.558	13755050000000
450000	673.508	13754930000000
450010	673.462	13754250000000
451000	673.409	13754120000000
451010	673.363	13753450000000
452000	673.314	13753330000000
452010	673.268	13752660000000
453000	673.216	13752530000000
453010	673.17	13751860000000
454000	673.122	13751740000000
454010	673.076	13751080000000
455000	673.025	13750960000000
455010	672.98	13750300000000
456000	672.932	13750180000000
456010	672.887	13749530000000
457000	672.836	13749410000000
457010	672.791	13748750000000
458000	672.744	13748630000000
458010	672.699	13747980000000
459000	672.649	13747860000000
459010	672.605	13747210000000
460000	672.558	13747100000000
460010	672.514	13746460000000
461000	672.465	13746330000000
461010	672.42	13745690000000
462000	672.375	13745580000000
462010	672.331	13744950000000
463000	672.283	13744830000000
463010	672.239	13744190000000
464000	672.195	13744090000000
464010	672.151	13743460000000
465000	672.104	13743350000000
465010	672.06	13742720000000
466000	672.017	13742610000000
466010	671.974	13741990000000
467000	671.927	13741880000000
467010	671.884	13741250000000
468000	671.841	13741150000000
468010	671.797	13740530000000
469000	671.754	13740420000000
469010	671.71	13739810000000
470000	671.669	13739710000000
470010	671.625	13739100000000
471000	671.582	13738990000000
471010	671.538	13738380000000
472000	671.499	13738280000000
472010	671.455	13737680000000
473000	671.412	13737580000000
473010	671.368	13736970000000
474000	671.33	13736870000000
474010	671.286	13736280000000
475000	671.244	13736170000000
475010	671.201	13735580000000
476000	671.163	13735480000000
476010	671.12	13734890000000
477000	671.078	13734780000000
477010	671.035	13734200000000
478000	670.998	13734100000000
478010	670.955	13733520000000
479000	670.914	13733420000000
479010	670.872	13732830000000
480000	670.834	13732740000000
480010	670.793	13732160000000
481000	670.752	13732060000000
481010	670.71	13731480000000
482000	670.673	13731390000000
482010	670.632	13730820000000
483000	670.592	13730720000000
483010	670.551	13730150000000
484000	670.515	13730050000000
484010	670.474	13729490000000
485000	670.435	13729400000000
485010	670.394	13728830000000
486000	670.358	13728740000000
486010	670.317	13728180000000
487000	670.298	13728110000000
487010	670.258	13727600000000
488000	670.221	13727510000000
488010	670.182	13726970000000
489000	670.157	13726900000000
489010	670.118	13726390000000
490000	670.086	13726300000000
490010	670.047	13725780000000
491000	670.013	13725690000000
491010	669.973	13725160000000
492000	669.943	13725080000000
492010	669.904	13724560000000
493000	669.869	13724480000000
493010	669.83	13723950000000
494000	669.8	13723870000000
494010	669.761	13723350000000
495000	669.727	13723260000000
495010	669.688	13722740000000
496000	669.658	13722660000000
496010	669.62	13722150000000
497000	669.585	13722060000000
497010	669.547	13721540000000
498000	669.517	13721460000000
498010	669.479	13720960000000
499000	669.446	13720870000000
499010	669.408	13720360000000
500000	669.379	13720280000000
500010	669.341	13719780000000
501000	669.308	13719690000000
501010	669.271	13719180000000
502000	669.242	13719110000000
502010	669.205	13718600000000
503000	669.173	13718520000000
503010	669.136	13718010000000
504000	669.107	13717940000000
504010	669.07	13717430000000
505000	669.038	13717330000000
505010	669	13716810000000
506000	668.973	13716730000000
506010	668.935	13716240000000
507000	668.904	13716160000000
507010	668.866	13715660000000
508000	668.839	13715590000000
508010	668.802	13715110000000
509000	668.772	13715030000000
509010	668.735	13714570000000
510000	668.709	13714480000000
510010	668.672	13714040000000
511000	668.642	13713950000000
511010	668.605	13713490000000
512000	668.58	13713410000000
512010	668.543	13712980000000
513000	668.514	13712910000000
513010	668.478	13712440000000
514000	668.453	13712370000000
514010	668.417	13711920000000
515000	668.389	13711840000000
515010	668.353	13711410000000
516000	668.329	13711350000000
516010	668.292	13710940000000
517000	668.265	13710870000000
517010	668.228	13710430000000
518000	668.206	13710360000000
518010	668.169	13709920000000
519000	668.143	13709840000000
519010	668.106	13709380000000
520000	668.084	13709310000000
520010	668.047	13708870000000
521000	668.021	13708790000000
521010	667.984	13708340000000
522000	667.963	13708270000000
522010	667.926	13707830000000
523000	667.903	13707750000000
523010	667.866	13707310000000
524000	667.845	13707240000000
524010	667.809	13706800000000
525000	667.787	13706730000000
525010	667.751	13706290000000
526000	667.731	13706230000000
526010	667.696	13705800000000
527000	667.673	13705730000000
527010	667.638	13705300000000
528000	667.619	13705230000000
528010	667.584	13704810000000
529000	667.561	13704740000000
529010	667.527	13704320000000
530000	667.508	13704250000000
530010	667.474	13703840000000
531000	667.452	13703770000000
531010	667.418	13703350000000
532000	667.4	13703290000000
532010	667.367	13702880000000
533000	667.345	13702820000000
533010	667.311	13702400000000
534000	667.294	13702340000000
534010	667.261	13701940000000
535000	667.24	13701870000000
535010	667.207	13701470000000
536000	667.189	13701400000000
536010	667.157	13701010000000
537000	667.135	13700940000000
537010	667.103	13700540000000
538000	667.088	13700480000000
538010	667.056	13700090000000
539000	667.035	13700020000000
539010	667.004	13699640000000
540000	666.989	13699570000000
540010	666.957	13699200000000
541000	666.938	13699130000000
541010	666.906	13698750000000
542000	666.891	13698690000000
542010	666.86	13698320000000
543000	666.841	13698250000000
543010	666.81	13697890000000
544000	666.795	13697820000000
544010	666.764	13697460000000
545000	666.746	13697390000000
545010	666.716	13697030000000
546000	666.701	13696970000000
546010	666.671	13696610000000
547000	666.651	13696540000000
547010	666.621	13696180000000
548000	666.607	13696120000000
548010	666.577	13695770000000
549000	666.558	13695700000000
549010	666.529	13695340000000
550000	666.514	13695280000000
550010	666.485	13694930000000
551000	666.467	13694870000000
551010	666.438	13694520000000
552000	666.425	13694460000000
552010	666.395	13694120000000
553000	666.379	13694060000000
553010	666.349	13693710000000
554000	666.336	13693660000000
554010	666.307	13693310000000
555000	666.289	13693250000000
555010	666.26	13692900000000
556000	666.247	13692850000000
556010	666.218	13692510000000
557000	666.201	13692460000000
557010	666.172	13692110000000
558000	666.16	13692060000000
558010	666.131	13691720000000
559000	666.115	13691670000000
559010	666.087	13691330000000
560000	666.075	13691280000000
560010	666.046	13690950000000
561000	666.032	13690900000000
561010	666.003	13690560000000
562000	665.992	13690520000000
562010	665.964	13690190000000
563000	665.95	13690140000000
563010	665.921	13689810000000
564000	665.911	13689770000000
564010	665.883	13689450000000
565000	665.869	13689400000000
565010	665.841	13689070000000
566000	665.831	13689030000000
566010	665.803	13688710000000
567000	665.791	13688670000000
567010	665.763	13688350000000
568000	665.754	13688300000000
568010	665.727	13688000000000
569000	665.714	13687970000000
569010	665.687	13687640000000
570000	665.678	13687590000000
570010	665.651	13687290000000
571000	665.639	13687260000000
571010	665.612	13686940000000
572000	665.604	13686900000000
572010	665.577	13686600000000
573000	665.566	13686550000000
573010	665.539	13686260000000
574000	665.532	13686210000000
574010	665.505	13685930000000
575000	665.495	13685870000000
575010	665.469	13685590000000
576000	665.461	13685540000000
576010	665.435	13685270000000
577000	665.425	13685220000000
577010	665.399	13684910000000
578000	665.393	13684880000000
578010	665.367	13684600000000
579000	665.358	13684560000000
579010	665.332	13684260000000
580000	665.326	13684210000000
580010	665.301	13683950000000
581000	665.292	13683900000000
581010	665.266	13683630000000
582000	665.261	13683590000000
582010	665.235	13683320000000
583000	665.224	13683270000000
583010	665.198	13683000000000
584000	665.192	13682950000000
584010	665.166	13682690000000
585000	665.157	13682640000000
585010	665.13	13682370000000
586000	665.124	13682330000000
586010	665.098	13682070000000
587000	665.09	13682020000000
587010	665.064	13681760000000
588000	665.059	13681720000000
588010	665.033	13681470000000
589000	665.025	13681420000000
589010	664.999	13681160000000
590000	664.995	13681120000000
590010	664.969	13680860000000
591000	664.961	13680820000000
591010	664.936	13680560000000
592000	664.932	13680520000000
592010	664.907	13680270000000
593000	664.9	13680230000000
593010	664.875	13679980000000
594000	664.871	13679940000000
594010	664.847	13679700000000
595000	664.839	13679650000000
595010	664.815	13679400000000
596000	664.812	13679360000000
596010	664.787	13679120000000
597000	664.78	13679080000000
597010	664.756	13678830000000
598000	664.754	13678790000000
598010	664.73	13678560000000
599000	664.725	13678520000000
599010	664.701	13678280000000
600000	664.699	13678240000000
600010	664.675	13678010000000
601000	664.67	13677970000000
601010	664.646	13677730000000
602000	664.645	13677700000000
602010	664.621	13677470000000
603000	664.616	13677430000000
603010	664.593	13677210000000
604000	664.591	13677170000000
604010	664.568	13676950000000
605000	664.563	13676910000000
605010	664.54	13676680000000
606000	664.539	13676650000000
606010	664.516	13676430000000
607000	664.513	13676400000000
607010	664.49	13676170000000
608000	664.49	13676140000000
608010	664.467	13675930000000
609000	664.463	13675900000000
609010	664.441	13675670000000
610000	664.441	13675630000000
610010	664.418	13675440000000
611000	664.415	13675390000000
611010	664.393	13675170000000
612000	664.393	13675150000000
612010	664.371	13674940000000
613000	664.368	13674920000000
613010	664.346	13674700000000
614000	664.347	13674680000000
614010	664.325	13674480000000
615000	664.322	13674430000000
615010	664.301	13674230000000
616000	664.302	13674210000000
616010	664.281	13674020000000
617000	664.279	13673970000000
617010	664.258	13673780000000
618000	664.261	13673760000000
618010	664.24	13673570000000
619000	664.238	13673520000000
619010	664.217	13673340000000
620000	664.22	13673320000000
620010	664.199	13673120000000
621000	664.198	13673100000000
621010	664.178	13672900000000
622000	664.18	13672890000000
622010	664.16	13672700000000
623000	664.161	13672680000000
623010	664.14	13672500000000
624000	664.143	13672480000000
624010	664.123	13672310000000
625000	664.124	13672270000000
625010	664.104	13672080000000
626000	664.107	13672080000000
626010	664.087	13671900000000
627000	664.087	13671880000000
627010	664.067	13671700000000
628000	664.072	13671670000000
628010	664.052	13671500000000
629000	664.053	13671490000000
629010	664.033	13671310000000
630000	664.038	13671300000000
630010	664.018	13671130000000
631000	664.02	13671100000000
631010	664	13670920000000
632000	664.005	13670920000000
632010	663.985	13670750000000
633000	663.986	13670740000000
633010	663.967	13670570000000
634000	663.972	13670540000000
634010	663.953	13670370000000
635000	663.954	13670360000000
635010	663.935	13670190000000
636000	663.94	13670190000000
636010	663.921	13670020000000
637000	663.922	13669990000000
637010	663.903	13669820000000
638000	663.908	13669820000000
638010	663.89	13669670000000
639000	663.891	13669650000000
639010	663.873	13669480000000
640000	663.878	13669480000000
640010	663.86	13669330000000
641000	663.861	13669290000000
641010	663.843	13669150000000
642000	663.849	13669120000000
642010	663.831	13668990000000
643000	663.833	13668960000000
643010	663.815	13668800000000
644000	663.821	13668810000000
644010	663.804	13668660000000
645000	663.806	13668650000000
645010	663.789	13668500000000
646000	663.795	13668480000000
646010	663.778	13668350000000
647000	663.78	13668320000000
647010	663.763	13668180000000
648000	663.769	13668170000000
648010	663.752	13668020000000
649000	663.755	13668030000000
649010	663.738	13667860000000
650000	663.745	13667880000000
650010	663.728	13667720000000
651000	663.731	13667720000000
651010	663.714	13667570000000
652000	663.72	13667570000000
652010	663.704	13667420000000
653000	663.707	13667420000000
653010	663.69	13667260000000
654000	663.697	13667270000000
654010	663.681	13667130000000
655000	663.684	13667130000000
655010	663.667	13666980000000
656000	663.675	13666990000000
656010	663.659	13666850000000
657000	663.662	13666850000000
657010	663.646	13666700000000
658000	663.653	13666710000000
658010	663.637	13666570000000
659000	663.64	13666570000000
659010	663.624	13666430000000
660000	663.632	13666440000000
660010	663.616	13666300000000
661000	663.62	13666300000000
661010	663.604	13666160000000
662000	663.612	13666170000000
662010	663.596	13666040000000
663000	663.601	13666040000000
663010	663.584	13665880000000
664000	663.592	13665910000000
664010	663.576	13665750000000
665000	663.581	13665780000000
665010	663.565	13665610000000
666000	663.574	13665620000000
666010	663.558	13665480000000
667000	663.564	13665490000000
667010	663.548	13665360000000
668000	663.558	13665370000000
668010	663.542	13665250000000
669000	663.548	13665250000000
669010	663.532	13665120000000
670000	663.542	13665140000000
670010	663.527	13665020000000
671000	663.532	13665030000000
671010	663.516	13664910000000
672000	663.526	13664920000000
672010	663.51	13664800000000
673000	663.516	13664810000000
673010	663.499	13664680000000
674000	663.509	13664690000000
674010	663.493	13664580000000
675000	663.499	13664590000000
675010	663.481	13664470000000
676000	663.491	13664480000000
676010	663.472	13664370000000
677000	663.48	13664380000000
677010	663.461	13664280000000
678000	663.471	13664290000000
678010	663.452	13664190000000
679000	663.46	13664200000000
679010	663.442	13664070000000
680000	663.453	13664080000000
680010	663.434	13663960000000
681000	663.442	13663970000000
681010	663.424	13663840000000
682000	663.437	13663860000000
682010	663.419	13663740000000
683000	663.428	13663750000000
683010	663.41	13663630000000
684000	663.422	13663640000000
684010	663.405	13663530000000
685000	663.414	13663540000000
685010	663.397	13663420000000
686000	663.409	13663440000000
686010	663.392	13663340000000
687000	663.401	13663330000000
687010	663.384	13663240000000
688000	663.396	13663220000000
688010	663.38	13663130000000
689000	663.389	13663120000000
689010	663.373	13663030000000
690000	663.384	13663020000000
690010	663.369	13662930000000
691000	663.378	13662940000000
691010	663.362	13662850000000
692000	663.375	13662850000000
692010	663.36	13662770000000
693000	663.368	13662760000000
693010	663.353	13662660000000
694000	663.366	13662670000000
694010	663.351	13662590000000
695000	663.359	13662590000000
695010	663.345	13662490000000
696000	663.357	13662500000000
696010	663.343	13662410000000
697000	663.352	13662440000000
697010	663.338	13662350000000
698000	663.35	13662330000000
698010	663.336	13662260000000
699000	663.345	13662260000000
699010	663.331	13662180000000
700000	663.343	13662190000000
700010	663.33	13662120000000
701000	663.339	13662110000000
701010	663.326	13662030000000
702000	663.339	13662030000000
702010	663.326	13661970000000
703000	663.335	13661980000000
703010	663.322	13661910000000
704000	663.334	13661900000000
704010	663.322	13661830000000
705000	663.33	13661830000000
705010	663.318	13661760000000
706000	663.331	13661780000000
706010	663.319	13661720000000
707000	663.328	13661710000000
707010	663.316	13661640000000
708000	663.329	13661640000000
708010	663.317	13661580000000
709000	663.326	13661600000000
709010	663.315	13661540000000
710000	663.327	13661530000000
710010	663.316	13661470000000
711000	663.325	13661470000000
711010	663.313	13661410000000
712000	663.326	13661410000000
712010	663.315	13661380000000
713000	663.324	13661370000000
713010	663.313	13661320000000
714000	663.326	13661310000000
714010	663.314	13661260000000
715000	663.324	13661260000000
715010	663.313	13661220000000
716000	663.326	13661210000000
716010	663.315	13661160000000
717000	663.324	13661160000000
717010	663.313	13661130000000
718000	663.327	13661120000000
718010	663.316	13661070000000
719000	663.326	13661070000000
719010	663.315	13661030000000
720000	663.33	13661030000000
720010	663.319	13660990000000
721000	663.329	13660990000000
721010	663.318	13660940000000
722000	663.333	13660970000000
722010	663.322	13660910000000
723000	663.333	13660930000000
723010	663.322	13660870000000
724000	663.337	13660900000000
724010	663.326	13660840000000
725000	663.337	13660870000000
725010	663.326	13660800000000
726000	663.341	13660830000000
726010	663.331	13660780000000
727000	663.341	13660780000000
727010	663.33	13660750000000
728000	663.345	13660750000000
728010	663.334	13660710000000
729000	663.345	13660720000000
729010	663.334	13660700000000
730000	663.348	13660690000000
730010	663.338	13660660000000
731000	663.349	13660660000000
731010	663.339	13660620000000
732000	663.355	13660630000000
732010	663.345	13660610000000
733000	663.356	13660610000000
733010	663.346	13660570000000
734000	663.362	13660590000000
734010	663.352	13660580000000
735000	663.363	13660580000000
735010	663.354	13660530000000
736000	663.368	13660550000000
736010	663.359	13660540000000
737000	663.37	13660530000000
737010	663.361	13660490000000
738000	663.376	13660500000000
738010	663.367	13660490000000
739000	663.378	13660500000000
739010	663.369	13660460000000
740000	663.384	13660470000000
740010	663.375	13660460000000
741000	663.386	13660460000000
741010	663.377	13660440000000
742000	663.392	13660450000000
742010	663.383	13660430000000
743000	663.395	13660430000000
743010	663.386	13660410000000
744000	663.401	13660420000000
744010	663.392	13660400000000
745000	663.403	13660410000000
745010	663.395	13660390000000
746000	663.411	13660400000000
746010	663.403	13660390000000
747000	663.416	13660400000000
747010	663.408	13660380000000
748000	663.424	13660400000000
748010	663.416	13660390000000
749000	663.429	13660400000000
749010	663.421	13660380000000
750000	663.437	13660400000000
750010	663.429	13660390000000
751000	663.442	13660400000000
751010	663.434	13660390000000
752000	663.449	13660400000000
752010	663.442	13660390000000
753000	663.454	13660400000000
753010	663.446	13660390000000
754000	663.462	13660410000000
754010	663.454	13660400000000
755000	663.466	13660410000000
755010	663.457	13660390000000
756000	663.474	13660410000000
756010	663.465	13660400000000
757000	663.478	13660410000000
757010	663.47	13660390000000
758000	663.485	13660410000000
758010	663.477	13660400000000
759000	663.49	13660410000000
759010	663.482	13660400000000
760000	663.497	13660420000000
760010	663.49	13660410000000
761000	663.502	13660420000000
761010	663.494	13660410000000
762000	663.51	13660430000000
762010	663.502	13660420000000
763000	663.514	13660430000000
763010	663.507	13660420000000
764000	663.522	13660430000000
764010	663.515	13660400000000
765000	663.526	13660430000000
765010	663.519	13660390000000
766000	663.535	13660400000000
766010	663.527	13660400000000
767000	663.539	13660410000000
767010	663.532	13660400000000
768000	663.549	13660420000000
768010	663.542	13660420000000
769000	663.555	13660440000000
769010	663.548	13660440000000
770000	663.565	13660460000000
770010	663.558	13660470000000
771000	663.573	13660480000000
771010	663.566	13660490000000
772000	663.583	13660510000000
772010	663.576	13660520000000
773000	663.59	13660540000000
773010	663.583	13660540000000
774000	663.6	13660560000000
774010	663.593	13660570000000
775000	663.607	13660590000000
775010	663.601	13660590000000
776000	663.618	13660610000000
776010	663.611	13660630000000
777000	663.625	13660640000000
777010	663.619	13660640000000
778000	663.636	13660670000000
778010	663.63	13660680000000
779000	663.643	13660690000000
779010	663.637	13660700000000
780000	663.654	13660720000000
780010	663.648	13660730000000
781000	663.661	13660750000000
781010	663.655	13660760000000
782000	663.672	13660760000000
782010	663.668	13660790000000
783000	663.682	13660810000000
783010	663.677	13660840000000
784000	663.694	13660860000000
784010	663.689	13660870000000
785000	663.704	13660890000000
785010	663.699	13660920000000
786000	663.716	13660930000000
786010	663.711	13660960000000
787000	663.725	13660980000000
787010	663.72	13661000000000
788000	663.737	13661010000000
788010	663.733	13661040000000
789000	663.746	13661060000000
789010	663.742	13661080000000
790000	663.759	13661100000000
790010	663.755	13661120000000
791000	663.766	13661140000000
791010	663.762	13661150000000
792000	663.779	13661170000000
792010	663.774	13661200000000
793000	663.787	13661210000000
793010	663.782	13661230000000
794000	663.799	13661250000000
794010	663.795	13661280000000
795000	663.809	13661300000000
795010	663.805	13661320000000
796000	663.821	13661340000000
796010	663.817	13661370000000
797000	663.831	13661390000000
797010	663.827	13661410000000
798000	663.845	13661430000000
798010	663.841	13661470000000
799000	663.854	13661480000000
799010	663.85	13661510000000
800000	663.867	13661530000000
800010	663.864	13661560000000
801000	663.876	13661580000000
801010	663.872	13661600000000
802000	663.889	13661620000000
802010	663.886	13661650000000
803000	663.899	13661670000000
803010	663.895	13661700000000
804000	663.912	13661720000000
804010	663.909	13661750000000
805000	663.922	13661770000000
805010	663.918	13661790000000
806000	663.935	13661820000000
806010	663.932	13661850000000
807000	663.946	13661880000000
807010	663.943	13661900000000
808000	663.961	13661930000000
808010	663.958	13661960000000
809000	663.972	13661990000000
809010	663.969	13662010000000
810000	663.987	13662050000000
810010	663.984	13662080000000
811000	663.998	13662110000000
811010	663.995	13662130000000
812000	664.013	13662170000000
812010	664.01	13662200000000
813000	664.024	13662230000000
813010	664.022	13662260000000
814000	664.038	13662300000000
814010	664.036	13662330000000
815000	664.05	13662350000000
815010	664.048	13662380000000
816000	664.064	13662410000000
816010	664.062	13662450000000
817000	664.075	13662470000000
817010	664.073	13662500000000
818000	664.089	13662520000000
818010	664.087	13662560000000
819000	664.1	13662590000000
819010	664.098	13662620000000
820000	664.114	13662650000000
820010	664.112	13662680000000
821000	664.125	13662700000000
821010	664.123	13662740000000
822000	664.14	13662760000000
822010	664.138	13662800000000
823000	664.151	13662820000000
823010	664.149	13662870000000
824000	664.166	13662880000000
824010	664.164	13662930000000
825000	664.178	13662950000000
825010	664.176	13662990000000
826000	664.192	13663010000000
826010	664.191	13663060000000
827000	664.205	13663080000000
827010	664.203	13663120000000
828000	664.22	13663150000000
828010	664.219	13663200000000
829000	664.232	13663210000000
829010	664.23	13663260000000
830000	664.248	13663280000000
830010	664.246	13663330000000
831000	664.259	13663350000000
831010	664.257	13663390000000
832000	664.274	13663410000000
832010	664.273	13663460000000
833000	664.286	13663480000000
833010	664.284	13663530000000
834000	664.301	13663550000000
834010	664.3	13663600000000
835000	664.313	13663620000000
835010	664.311	13663660000000
836000	664.328	13663690000000
836010	664.327	13663740000000
837000	664.34	13663760000000
837010	664.338	13663800000000
838000	664.355	13663830000000
838010	664.354	13663880000000
839000	664.367	13663900000000
839010	664.365	13663940000000
840000	664.382	13663960000000
840010	664.38	13664020000000
841000	664.393	13664040000000
841010	664.392	13664090000000
842000	664.409	13664110000000
842010	664.407	13664170000000
843000	664.42	13664190000000
843010	664.419	13664240000000
844000	664.436	13664260000000
844010	664.435	13664310000000
845000	664.448	13664330000000
845010	664.447	13664380000000
846000	664.463	13664400000000
846010	664.462	13664460000000
847000	664.476	13664480000000
847010	664.475	13664530000000
848000	664.491	13664550000000
848010	664.49	13664600000000
849000	664.504	13664620000000
849010	664.503	13664670000000
850000	664.52	13664700000000
850010	664.519	13664750000000
851000	664.532	13664770000000
851010	664.532	13664820000000
852000	664.549	13664850000000
852010	664.549	13664910000000
853000	664.562	13664930000000
853010	664.561	13664980000000
854000	664.579	13665010000000
854010	664.578	13665070000000
855000	664.592	13665090000000
855010	664.591	13665140000000
856000	664.608	13665170000000
856010	664.608	13665230000000
857000	664.621	13665250000000
857010	664.621	13665300000000
858000	664.639	13665330000000
858010	664.639	13665390000000
859000	664.652	13665410000000
859010	664.652	13665470000000
860000	664.67	13665500000000
860010	664.669	13665560000000
861000	664.683	13665580000000
861010	664.683	13665640000000
862000	664.7	13665660000000
862010	664.7	13665720000000
863000	664.714	13665750000000
863010	664.713	13665800000000
864000	664.73	13665830000000
864010	664.73	13665880000000
865000	664.743	13665910000000
865010	664.743	13665960000000
866000	664.76	13665990000000
866010	664.76	13666060000000
867000	664.773	13666070000000
867010	664.773	13666130000000
868000	664.791	13666160000000
868010	664.791	13666230000000
869000	664.804	13666250000000
869010	664.804	13666310000000
870000	664.821	13666330000000
870010	664.821	13666400000000
871000	664.834	13666420000000
871010	664.834	13666470000000
872000	664.851	13666500000000
872010	664.851	13666570000000
873000	664.865	13666590000000
873010	664.865	13666650000000
874000	664.881	13666670000000
874010	664.882	13666740000000
875000	664.895	13666760000000
875010	664.896	13666820000000
876000	664.912	13666850000000
876010	664.912	13666910000000
877000	664.925	13666930000000
877010	664.925	13666990000000
878000	664.942	13667020000000
878010	664.942	13667080000000
879000	664.955	13667100000000
879010	664.955	13667160000000
880000	664.971	13667180000000
880010	664.971	13667250000000
881000	664.983	13667270000000
881010	664.984	13667330000000
882000	664.999	13667350000000
882010	665	13667420000000
883000	665.014	13667440000000
883010	665.014	13667500000000
884000	665.03	13667520000000
884010	665.03	13667590000000
885000	665.044	13667610000000
885010	665.045	13667670000000
886000	665.061	13667700000000
886010	665.061	13667730000000
887000	665.075	13667770000000
887010	665.075	13667820000000
888000	665.092	13667860000000
888010	665.093	13667910000000
889000	665.106	13667950000000
889010	665.106	13667990000000
890000	665.123	13668040000000
890010	665.123	13668070000000
891000	665.136	13668090000000
891010	665.136	13668160000000
892000	665.152	13668180000000
892010	665.152	13668250000000
893000	665.165	13668270000000
893010	665.165	13668330000000
894000	665.18	13668350000000
894010	665.18	13668420000000
895000	665.193	13668440000000
895010	665.193	13668500000000
896000	665.209	13668520000000
896010	665.209	13668590000000
897000	665.221	13668610000000
897010	665.221	13668670000000
898000	665.237	13668700000000
898010	665.237	13668770000000
899000	665.25	13668790000000
899010	665.25	13668850000000
900000	665.266	13668870000000
900010	665.266	13668940000000
901000	665.278	13668960000000
901010	665.279	13669020000000
902000	665.294	13669040000000
902010	665.295	13669110000000
903000	665.306	13669130000000
903010	665.307	13669190000000
904000	665.322	13669210000000
904010	665.322	13669280000000
905000	665.334	13669300000000
905010	665.335	13669360000000
906000	665.35	13669380000000
906010	665.35	13669440000000
907000	665.361	13669460000000
907010	665.362	13669520000000
908000	665.377	13669540000000
908010	665.378	13669610000000
909000	665.389	13669630000000
909010	665.39	13669690000000
910000	665.405	13669710000000
910010	665.406	13669780000000
911000	665.417	13669800000000
911010	665.418	13669850000000
912000	665.433	13669880000000
912010	665.434	13669940000000
913000	665.445	13669960000000
913010	665.446	13670010000000
914000	665.461	13670030000000
914010	665.462	13670100000000
915000	665.473	13670120000000
915010	665.474	13670180000000
916000	665.49	13670200000000
916010	665.491	13670270000000
917000	665.502	13670290000000
917010	665.503	13670350000000
918000	665.518	13670380000000
918010	665.519	13670450000000
919000	665.53	13670460000000
919010	665.531	13670520000000
920000	665.566	13670570000000
920010	665.569	13670700000000
921000	665.576	13670720000000
921010	665.579	13670790000000
922000	665.609	13670830000000
922010	665.611	13670950000000
923000	665.625	13670970000000
923010	665.627	13671060000000
924000	665.645	13671090000000
924010	665.647	13671180000000
925000	665.662	13671210000000
925010	665.664	13671290000000
926000	665.68	13671320000000
926010	665.682	13671400000000
927000	665.695	13671430000000
927010	665.697	13671500000000
928000	665.713	13671530000000
928010	665.715	13671610000000
929000	665.727	13671630000000
929010	665.729	13671700000000
930000	665.745	13671730000000
930010	665.748	13671810000000
931000	665.759	13671830000000
931010	665.761	13671910000000
932000	665.778	13671930000000
932010	665.78	13672020000000
933000	665.792	13672040000000
933010	665.794	13672110000000
934000	665.81	13672140000000
934010	665.812	13672220000000
935000	665.824	13672240000000
935010	665.826	13672310000000
936000	665.841	13672340000000
936010	665.843	13672420000000
937000	665.855	13672430000000
937010	665.857	13672510000000
938000	665.872	13672530000000
938010	665.874	13672610000000
939000	665.885	13672630000000
939010	665.887	13672700000000
940000	665.901	13672720000000
940010	665.903	13672790000000
941000	665.913	13672810000000
941010	665.916	13672880000000
942000	665.93	13672900000000
942010	665.932	13672980000000
943000	665.943	13673000000000
943010	665.945	13673060000000
944000	665.959	13673090000000
944010	665.961	13673160000000
945000	665.971	13673180000000
945010	665.974	13673250000000
946000	665.987	13673270000000
946010	665.99	13673340000000
947000	666	13673360000000
947010	666.002	13673430000000
948000	666.016	13673450000000
948010	666.019	13673520000000
949000	666.029	13673540000000
949010	666.031	13673610000000
950000	666.045	13673630000000
950010	666.048	13673710000000
951000	666.058	13673720000000
951010	666.06	13673790000000
952000	666.074	13673810000000
952010	666.077	13673890000000
953000	666.086	13673910000000
953010	666.089	13673970000000
954000	666.102	13673990000000
954010	666.105	13674070000000
955000	666.114	13674080000000
955010	666.117	13674150000000
956000	666.13	13674170000000
956010	666.132	13674240000000
957000	666.141	13674260000000
957010	666.143	13674320000000
958000	666.156	13674340000000
958010	666.159	13674410000000
959000	666.167	13674430000000
959010	666.17	13674490000000
960000	666.182	13674510000000
960010	666.185	13674580000000
961000	666.194	13674600000000
961010	666.196	13674660000000
962000	666.21	13674680000000
962010	666.212	13674750000000
963000	666.221	13674770000000
963010	666.223	13674830000000
964000	666.236	13674850000000
964010	666.239	13674920000000
965000	666.248	13674940000000
965010	666.25	13675000000000
966000	666.263	13675020000000
966010	666.266	13675090000000
967000	666.275	13675110000000
967010	666.277	13675170000000
968000	666.29	13675190000000
968010	666.293	13675270000000
969000	666.303	13675280000000
969010	666.306	13675350000000
970000	666.318	13675370000000
970010	666.321	13675440000000
971000	666.33	13675460000000
971010	666.332	13675520000000
972000	666.345	13675540000000
972010	666.347	13675610000000
973000	666.356	13675630000000
973010	666.359	13675690000000
974000	666.37	13675710000000
974010	666.373	13675780000000
975000	666.382	13675800000000
975010	666.384	13675860000000
976000	666.396	13675880000000
976010	666.398	13675950000000
977000	666.407	13675960000000
977010	666.41	13676020000000
978000	666.423	13676040000000
978010	666.425	13676120000000
979000	666.435	13676130000000
979010	666.438	13676200000000
980000	666.45	13676220000000
980010	666.453	13676290000000
981000	666.463	13676310000000
981010	666.466	13676370000000
982000	666.477	13676390000000
982010	666.48	13676460000000
983000	666.489	13676480000000
983010	666.492	13676540000000
984000	666.503	13676560000000
984010	666.506	13676630000000
985000	666.514	13676650000000
985010	666.517	13676710000000
986000	666.528	13676730000000
986010	666.531	13676800000000
987000	666.539	13676810000000
987010	666.542	13676870000000
988000	666.553	13676890000000
988010	666.556	13676960000000
989000	666.564	13676970000000
989010	666.567	13677030000000
990000	666.577	13677050000000
990010	666.58	13677120000000
991000	666.588	13677130000000
991010	666.591	13677190000000
992000	666.602	13677210000000
992010	666.605	13677280000000
993000	666.613	13677290000000
993010	666.616	13677350000000
994000	666.627	13677370000000
994010	666.63	13677440000000
[truncated: 2,011 more rows]

## Sheet: Table S8
Ensemble 1: 1.0 x outgassing rate
Time (yr)	Global pCO2 (μatm)	Ca2+ weathering flux (moles/yr)
0.5	833.481	14795470000000
1.5	833.482	14796260000000
2.5	833.483	14796770000000
3.5	833.483	14797070000000
4.5	833.484	14797390000000
5.5	833.484	14797940000000
6.5	833.484	14799380000000
7.5	833.485	14799730000000
8.5	833.484	14799220000000
9.5	833.484	14798170000000
1000.5	833.48	14797290000000
1009.5	833.478	14792260000000
2000.5	833.468	14791780000000
2009.5	833.473	14797090000000
3000.5	833.495	14797440000000
3009.5	833.493	14795330000000
4000.5	833.49	14794930000000
4009.5	833.491	14793160000000
5000.5	833.493	14794090000000
5009.5	833.497	14799510000000
6000.5	833.518	14798560000000
6009.5	833.515	14793320000000
7000.5	833.502	14792450000000
7009.5	833.508	14796900000000
8000.5	833.529	14797250000000
8009.5	833.528	14796060000000
9000.5	833.526	14795560000000
9009.5	833.525	14792510000000
10000.5	833.529	14793200000000
10009.5	833.535	14799900000000
11000.5	833.551	14799820000000
11009.5	833.547	14794450000000
12000.5	833.544	14793670000000
12009.5	833.549	14796500000000
13000.5	833.558	14797060000000
13009.5	833.558	14796980000000
14000.5	833.567	14796360000000
14009.5	833.565	14792180000000
15000.5	833.555	14792550000000
15009.5	833.561	14798530000000
16000.5	833.594	14799870000000
16009.5	833.59	14795100000000
17000.5	833.579	14794740000000
17009.5	833.582	14795520000000
18000.5	833.599	14796460000000
18009.5	833.6	14798180000000
19000.5	833.606	14797420000000
19009.5	833.603	14792380000000
20000.5	833.592	14792350000000
20009.5	833.597	14797950000000
21000.5	833.624	14798600000000
21009.5	833.621	14795640000000
22000.5	833.606	14795280000000
22009.5	833.607	14794470000000
23000.5	833.626	14795490000000
23009.5	833.629	14799450000000
24000.5	833.633	14798570000000
24009.5	833.63	14793160000000
25000.5	833.62	14792560000000
25009.5	833.625	14797790000000
26000.5	833.648	14798120000000
26009.5	833.646	14796270000000
27000.5	833.634	14795790000000
27009.5	833.634	14793590000000
28000.5	833.651	14794420000000
28009.5	833.656	14800540000000
29000.5	833.657	14799990000000
29009.5	833.653	14794560000000
30000.5	833.66	14793720000000
30009.5	833.665	14797510000000
31000.5	833.67	14797930000000
31009.5	833.669	14797140000000
32000.5	833.674	14796550000000
32009.5	833.673	14793090000000
33000.5	833.674	14793660000000
33009.5	833.68	14800410000000
34000.5	833.697	14800790000000
34009.5	833.693	14795350000000
35000.5	833.692	14794930000000
35009.5	833.696	14796900000000
36000.5	833.708	14797620000000
36009.5	833.708	14798210000000
37000.5	833.716	14797500000000
37009.5	833.714	14792940000000
38000.5	833.704	14793210000000
38009.5	833.709	14799020000000
39000.5	833.736	14800530000000
39009.5	833.732	14795940000000
40000.5	833.725	14795690000000
40009.5	833.728	14795890000000
41000.5	833.732	14796920000000
41009.5	833.733	14799430000000
42000.5	833.748	14798540000000
42009.5	833.745	14793400000000
43000.5	833.737	14793100000000
43009.5	833.742	14798640000000
44000.5	833.761	14799010000000
44009.5	833.758	14796560000000
45000.5	833.757	14796210000000
45009.5	833.758	14794930000000
46000.5	833.758	14795930000000
46009.5	833.761	14800710000000
47000.5	833.78	14799710000000
47009.5	833.777	14794630000000
48000.5	833.762	14793700000000
48009.5	833.768	14798450000000
49000.5	833.794	14798760000000
49009.5	833.793	14797360000000
50000.5	833.783	14796850000000
50009.5	833.782	14794210000000
51000.5	833.789	14794980000000
51009.5	833.793	14801460000000
52000.5	833.817	14801000000000
52009.5	833.815	14795810000000
53000.5	833.801	14794900000000
53009.5	833.806	14798120000000
54000.5	833.822	14798600000000
54009.5	833.82	14798270000000
55000.5	833.828	14797660000000
55009.5	833.826	14793750000000
56000.5	833.816	14794230000000
56009.5	833.821	14800790000000
57000.5	833.852	14801650000000
57009.5	833.849	14796430000000
58000.5	833.832	14796050000000
58009.5	833.836	14797420000000
59000.5	833.861	14798250000000
59009.5	833.861	14799330000000
60000.5	833.86	14798590000000
60009.5	833.858	14793800000000
61000.5	833.851	14793900000000
61009.5	833.856	14799560000000
62000.5	833.88	14800590000000
62009.5	833.877	14796970000000
63000.5	833.868	14796650000000
63009.5	833.87	14796430000000
64000.5	833.879	14797470000000
64009.5	833.88	14800460000000
65000.5	833.897	14799620000000
65009.5	833.895	14794520000000
66000.5	833.885	14794020000000
66009.5	833.891	14799380000000
67000.5	833.912	14799680000000
67009.5	833.91	14797650000000
68000.5	833.905	14797220000000
68009.5	833.905	14795410000000
69000.5	833.914	14796300000000
69009.5	833.918	14801870000000
70000.5	833.931	14800940000000
70009.5	833.928	14795660000000
71000.5	833.923	14794780000000
71009.5	833.928	14799230000000
72000.5	833.945	14799560000000
72009.5	833.944	14798450000000
73000.5	833.942	14797890000000
73009.5	833.942	14794820000000
74000.5	833.952	14795470000000
74009.5	833.957	14802210000000
75000.5	833.969	14802190000000
75009.5	833.966	14796810000000
76000.5	833.959	14795980000000
76009.5	833.964	14798850000000
77000.5	833.984	14799400000000
77009.5	833.984	14799400000000
78000.5	833.979	14798710000000
78009.5	833.978	14794530000000
79000.5	833.979	14794900000000
79009.5	833.985	14800890000000
80000.5	834.002	14802220000000
80009.5	833.999	14797440000000
81000.5	833.992	14797080000000
81009.5	833.995	14797850000000
82000.5	834.001	14798800000000
82009.5	834.002	14800540000000
83000.5	834.01	14799750000000
83009.5	834.007	14794710000000
84000.5	834.003	14794650000000
84009.5	834.009	14800300000000
85000.5	834.024	14800880000000
85009.5	834.022	14797930000000
86000.5	834.016	14797610000000
86009.5	834.018	14796790000000
87000.5	834.028	14797840000000
87009.5	834.031	14801760000000
88000.5	834.035	14800900000000
88009.5	834.031	14795470000000
89000.5	834.034	14794890000000
89009.5	834.04	14800170000000
90000.5	834.043	14800440000000
90009.5	834.041	14798580000000
91000.5	834.045	14798110000000
91009.5	834.046	14795940000000
92000.5	834.048	14796750000000
92009.5	834.054	14802860000000
93000.5	834.062	14802290000000
93009.5	834.058	14796890000000
94000.5	834.064	14796030000000
94009.5	834.07	14799850000000
95000.5	834.072	14800250000000
95009.5	834.071	14799470000000
96000.5	834.08	14798900000000
96009.5	834.08	14795440000000
97000.5	834.073	14796000000000
97009.5	834.078	14802710000000
98000.5	834.096	14803100000000
98009.5	834.092	14797680000000
99000.5	834.087	14797220000000
99009.5	834.091	14799230000000
100000	834.103	14799920000000
100010	834.103	14800510000000
101000	834.106	14799820000000
101010	834.104	14795200000000
102000	834.101	14795520000000
102010	834.107	14801320000000
103000	834.116	14802810000000
103010	834.113	14798190000000
104000	834.12	14797960000000
104010	834.123	14798180000000
105000	834.114	14799210000000
105010	834.116	14801690000000
106000	834.142	14800830000000
106010	834.14	14795690000000
107000	834.112	14795370000000
107010	834.118	14800850000000
108000	834.149	14801240000000
108010	834.146	14798850000000
109000	834.135	14798440000000
109010	834.137	14797180000000
110000	834.14	14798150000000
110010	834.143	14802960000000
111000	834.162	14801970000000
111010	834.159	14796840000000
112000	834.141	14795950000000
112010	834.147	14800700000000
113000	834.173	14800990000000
113010	834.172	14799570000000
114000	834.159	14799110000000
114010	834.159	14796430000000
115000	834.165	14797220000000
115010	834.169	14803660000000
116000	834.183	14803210000000
116010	834.18	14797980000000
117000	834.175	14797080000000
117010	834.181	14800320000000
118000	834.188	14800790000000
118010	834.188	14800480000000
119000	834.201	14799870000000
119010	834.201	14795950000000
120000	834.183	14796430000000
120010	834.188	14802970000000
121000	834.221	14803810000000
121010	834.218	14798600000000
122000	834.203	14798220000000
122010	834.207	14799620000000
123000	834.221	14800420000000
123010	834.221	14801500000000
124000	834.222	14800740000000
124010	834.22	14795960000000
125000	834.217	14796050000000
125010	834.223	14801710000000
126000	834.233	14802730000000
126010	834.23	14799090000000
127000	834.233	14798790000000
127010	834.236	14798570000000
128000	834.233	14799650000000
128010	834.236	14802590000000
129000	834.254	14801740000000
129010	834.251	14796630000000
130000	834.239	14796140000000
130010	834.245	14801470000000
131000	834.262	14801780000000
131010	834.26	14799730000000
132000	834.26	14799350000000
132010	834.26	14797500000000
133000	834.254	14798410000000
133010	834.258	14803940000000
134000	834.282	14803000000000
134010	834.279	14797750000000
135000	834.265	14796840000000
135010	834.271	14801290000000
136000	834.283	14801610000000
136010	834.282	14800480000000
137000	834.291	14799960000000
137010	834.291	14796900000000
138000	834.276	14797530000000
138010	834.281	14804200000000
139000	834.313	14804190000000
139010	834.31	14798870000000
140000	834.29	14798060000000
140010	834.295	14800820000000
141000	834.317	14801390000000
141010	834.316	14801420000000
142000	834.312	14800770000000
142010	834.311	14796520000000
143000	834.312	14796900000000
143010	834.318	14802860000000
144000	834.335	14804220000000
144010	834.332	14799440000000
145000	834.352	14799130000000
145010	834.357	14799920000000
146000	834.375	14800900000000
146010	834.379	14802710000000
147000	834.403	14801970000000
147010	834.402	14796950000000
148000	834.404	14796920000000
148010	834.411	14802580000000
149000	834.437	14803160000000
149010	834.436	14800300000000
150000	834.448	14799990000000
150010	834.452	14799230000000
151000	834.454	14800250000000
151010	834.459	14804230000000
152000	834.484	14803380000000
152010	834.482	14798010000000
153000	834.466	14797400000000
153010	834.473	14802650000000
154000	834.505	14802960000000
154010	834.504	14801190000000
155000	834.493	14800720000000
155010	834.495	14798510000000
156000	834.501	14799340000000
156010	834.506	14805460000000
157000	834.526	14804920000000
157010	834.524	14799560000000
158000	834.514	14798660000000
158010	834.521	14802470000000
159000	834.537	14802870000000
159010	834.536	14802160000000
160000	834.537	14801570000000
160010	834.537	14798090000000
161000	834.542	14798660000000
161010	834.548	14805390000000
162000	834.56	14805800000000
162010	834.557	14800380000000
163000	834.557	14799900000000
163010	834.562	14801950000000
164000	834.571	14802650000000
164010	834.572	14803230000000
165000	834.572	14802540000000
165010	834.571	14797930000000
166000	834.572	14798250000000
166010	834.578	14804070000000
167000	834.589	14805560000000
167010	834.587	14800960000000
168000	834.586	14800720000000
168010	834.589	14800930000000
169000	834.589	14801940000000
169010	834.591	14804450000000
170000	834.606	14803590000000
170010	834.604	14798420000000
171000	834.59	14798130000000
171010	834.596	14803640000000
172000	834.61	14804010000000
172010	834.608	14801590000000
173000	834.608	14801210000000
173010	834.61	14799950000000
174000	834.604	14800930000000
174010	834.608	14805710000000
175000	834.628	14804710000000
175010	834.625	14799600000000
176000	834.607	14798710000000
176010	834.613	14803440000000
177000	834.634	14803740000000
177010	834.633	14802330000000
178000	834.628	14801850000000
178010	834.629	14799230000000
179000	834.627	14799960000000
179010	834.633	14806420000000
180000	834.647	14805970000000
180010	834.643	14800750000000
181000	834.641	14799850000000
181010	834.646	14803080000000
182000	834.651	14803550000000
182010	834.65	14803250000000
183000	834.652	14802600000000
183010	834.65	14798660000000
184000	834.649	14799170000000
184010	834.655	14805700000000
185000	834.665	14806540000000
185010	834.662	14801300000000
186000	834.66	14800960000000
186010	834.664	14802320000000
187000	834.664	14803130000000
187010	834.665	14804200000000
188000	834.682	14803460000000
188010	834.68	14798710000000
189000	834.655	14798760000000
189010	834.661	14804390000000
190000	834.687	14805440000000
190010	834.683	14801810000000
191000	834.678	14801480000000
191010	834.681	14801240000000
192000	834.676	14802270000000
192010	834.678	14805290000000
193000	834.698	14804430000000
193010	834.695	14799320000000
194000	834.673	14798810000000
194010	834.68	14804110000000
195000	834.702	14804430000000
195010	834.7	14802420000000
196000	834.693	14802010000000
196010	834.694	14800120000000
197000	834.695	14801040000000
197010	834.699	14806600000000
198000	834.709	14805660000000
198010	834.706	14800380000000
199000	834.7	14799480000000
199010	834.706	14803910000000
200000	834.71	14804230000000
200010	834.709	14803100000000
201000	834.717	14802570000000
201010	834.716	14799490000000
202000	834.704	14800130000000
202010	834.71	14806780000000
203000	834.736	14806800000000
203010	834.732	14801440000000
204000	834.717	14800600000000
204010	834.723	14803450000000
205000	834.735	14804000000000
205010	834.735	14803960000000
206000	834.733	14803320000000
206010	834.731	14799110000000
207000	834.728	14799480000000
207010	834.734	14805400000000
208000	834.75	14806760000000
208010	834.747	14802000000000
209000	834.739	14801630000000
209010	834.742	14802390000000
210000	834.745	14803330000000
210010	834.746	14805060000000
211000	834.76	14804280000000
211010	834.758	14799230000000
212000	834.736	14799210000000
212010	834.741	14804770000000
213000	834.768	14805360000000
213010	834.765	14802450000000
214000	834.753	14802130000000
214010	834.755	14801300000000
215000	834.755	14802320000000
215010	834.758	14806210000000
216000	834.776	14805350000000
216010	834.773	14800040000000
217000	834.751	14799380000000
217010	834.757	14804550000000
218000	834.786	14804860000000
218010	834.784	14803070000000
219000	834.764	14802600000000
219010	834.765	14800350000000
220000	834.774	14801160000000
220010	834.779	14807310000000
221000	834.79	14806740000000
221010	834.788	14801330000000
222000	834.778	14800450000000
222010	834.784	14804230000000
223000	834.791	14804620000000
223010	834.79	14803870000000
224000	834.801	14803310000000
224010	834.801	14799810000000
225000	834.78	14800400000000
225010	834.785	14807040000000
226000	834.82	14807470000000
226010	834.817	14802070000000
227000	834.79	14801570000000
227010	834.795	14803570000000
228000	834.818	14804270000000
228010	834.818	14804860000000
229000	834.808	14804140000000
229010	834.807	14799560000000
230000	834.809	14799810000000
230010	834.815	14805610000000
231000	834.82	14807090000000
231010	834.817	14802540000000
232000	834.82	14802270000000
232010	834.823	14802470000000
233000	834.817	14803480000000
233010	834.819	14805990000000
234000	834.837	14805140000000
234010	834.835	14799960000000
235000	834.817	14799660000000
235010	834.823	14805160000000
236000	834.842	14805530000000
236010	834.84	14803110000000
237000	834.828	14802730000000
237010	834.829	14801430000000
238000	834.838	14802420000000
238010	834.842	14807240000000
239000	834.843	14806220000000
239010	834.84	14801060000000
240000	834.839	14800170000000
240010	834.846	14804950000000
241000	834.847	14805230000000
241010	834.846	14803790000000
242000	834.858	14803300000000
242010	834.859	14800670000000
243000	834.839	14801420000000
243010	834.845	14807870000000
244000	834.875	14807450000000
244010	834.872	14802230000000
245000	834.848	14801300000000
245010	834.853	14804480000000
246000	834.875	14804970000000
246010	834.875	14804700000000
247000	834.865	14804060000000
247010	834.864	14800100000000
248000	834.867	14800590000000
248010	834.873	14807110000000
249000	834.888	14807970000000
249010	834.885	14802760000000
250000	834.871	14802380000000
250010	834.875	14803720000000
251000	834.89	14804550000000
251010	834.89	14805650000000
252000	834.885	14804880000000
252010	834.884	14800050000000
253000	834.885	14800190000000
253010	834.891	14805840000000
254000	834.899	14806860000000
254010	834.896	14803200000000
255000	834.889	14802900000000
255010	834.891	14802610000000
256000	834.899	14803660000000
256010	834.902	14806730000000
257000	834.9	14805850000000
257010	834.898	14800700000000
258000	834.897	14800190000000
258010	834.903	14805540000000
259000	834.91	14805830000000
259010	834.908	14803810000000
260000	834.909	14803380000000
260010	834.91	14801540000000
261000	834.902	14802450000000
261010	834.906	14807970000000
262000	834.927	14807040000000
262010	834.924	14801760000000
263000	834.908	14800880000000
263010	834.915	14805290000000
264000	834.924	14805610000000
264010	834.923	14804470000000
265000	834.927	14803960000000
265010	834.927	14800870000000
266000	834.919	14801520000000
266010	834.925	14808180000000
267000	834.944	14808170000000
267010	834.941	14802840000000
268000	834.925	14802020000000
268010	834.929	14804770000000
269000	834.945	14805340000000
269010	834.945	14805350000000
270000	834.944	14804690000000
270010	834.942	14800480000000
271000	834.931	14800820000000
271010	834.937	14806720000000
272000	834.956	14808100000000
272010	834.952	14803330000000
273000	834.943	14802990000000
273010	834.947	14803730000000
274000	834.949	14804670000000
274010	834.95	14806400000000
275000	834.962	14805620000000
275010	834.959	14800590000000
276000	834.946	14800520000000
276010	834.952	14806130000000
277000	834.963	14806690000000
277010	834.96	14803760000000
278000	834.962	14803430000000
278010	834.964	14802640000000
279000	834.958	14803650000000
279010	834.961	14807550000000
280000	834.978	14806680000000
280010	834.975	14801370000000
281000	834.954	14800720000000
281010	834.96	14805870000000
282000	834.982	14806170000000
282010	834.98	14804390000000
283000	834.971	14803910000000
283010	834.971	14801660000000
284000	834.974	14802490000000
284010	834.978	14808620000000
285000	834.986	14808050000000
285010	834.982	14802610000000
286000	834.979	14801750000000
286010	834.985	14805540000000
287000	834.989	14805920000000
287010	834.987	14805170000000
288000	834.993	14804590000000
288010	834.993	14801090000000
289000	834.983	14801680000000
289010	834.988	14808340000000
290000	835.007	14808760000000
290010	835.003	14803340000000
291000	834.993	14802850000000
291010	834.997	14804860000000
292000	835.001	14805550000000
292010	835	14806100000000
293000	835.013	14805410000000
293010	835.011	14800840000000
294000	834.988	14801120000000
294010	834.993	14806880000000
295000	835.021	14808380000000
295010	835.017	14803800000000
296000	835.003	14803530000000
296010	835.006	14803720000000
297000	835.008	14804730000000
297010	835.009	14807230000000
298000	835.023	14806370000000
298010	835.02	14801190000000
299000	834.998	14800890000000
299010	835.004	14806370000000
300000	835.028	14806750000000
300010	835.025	14804340000000
301000	835.013	14803950000000
301010	835.015	14802660000000
302000	835.019	14803640000000
302010	835.022	14808440000000
303000	835.027	14807430000000
303010	835.023	14802250000000
304000	835.019	14801380000000
304010	835.025	14806150000000
305000	835.031	14806430000000
305010	835.029	14804980000000
306000	835.032	14804510000000
306010	835.031	14801860000000
307000	835.025	14802590000000
307010	835.03	14809070000000
308000	835.043	14808630000000
308010	835.039	14803400000000
309000	835.035	14802460000000
309010	835.041	14805690000000
310000	835.039	14806150000000
310010	835.038	14805830000000
311000	835.049	14805200000000
311010	835.048	14801280000000
312000	835.034	14801760000000
312010	835.039	14808250000000
313000	835.057	14809110000000
313010	835.053	14803880000000
314000	835.046	14803540000000
314010	835.05	14804880000000
315000	835.054	14805690000000
315010	835.054	14806760000000
316000	835.062	14806010000000
316010	835.06	14801230000000
317000	835.046	14801310000000
317010	835.052	14806940000000
318000	835.063	14807960000000
318010	835.06	14804310000000
319000	835.058	14804000000000
319010	835.06	14803740000000
320000	835.058	14804770000000
320010	835.06	14807820000000
321000	835.071	14806950000000
321010	835.067	14801800000000
322000	835.051	14801300000000
322010	835.057	14806600000000
323000	835.074	14806910000000
323010	835.072	14804890000000
324000	835.06	14804470000000
324010	835.061	14802610000000
325000	835.066	14803500000000
325010	835.07	14809050000000
326000	835.079	14808110000000
326010	835.076	14802810000000
327000	835.066	14801910000000
327010	835.071	14806340000000
328000	835.083	14806670000000
328010	835.082	14805530000000
329000	835.078	14805000000000
329010	835.078	14801900000000
330000	835.074	14802570000000
330010	835.08	14809220000000
331000	835.095	14809210000000
331010	835.091	14803830000000
332000	835.074	14802960000000
332010	835.079	14805840000000
333000	835.094	14806390000000
333010	835.093	14806330000000
334000	835.086	14805670000000
334010	835.085	14801470000000
335000	835.083	14801830000000
335010	835.088	14807770000000
336000	835.103	14809120000000
336010	835.099	14804330000000
337000	835.085	14803970000000
337010	835.087	14804710000000
338000	835.101	14805670000000
338010	835.102	14807400000000
339000	835.095	14806610000000
339010	835.093	14801540000000
340000	835.096	14801490000000
340010	835.102	14807130000000
341000	835.105	14807690000000
341010	835.102	14804740000000
342000	835.098	14804400000000
342010	835.099	14803590000000
343000	835.105	14804620000000
343010	835.108	14808520000000
344000	835.106	14807640000000
344010	835.102	14802270000000
345000	835.1	14801640000000
345010	835.106	14806850000000
346000	835.109	14807120000000
346010	835.107	14805280000000
347000	835.11	14804840000000
347010	835.11	14802610000000
348000	835.1	14803400000000
348010	835.105	14809520000000
349000	835.126	14808960000000
349010	835.122	14803560000000
350000	835.107	14802670000000
350010	835.113	14806440000000
351000	835.12	14806830000000
351010	835.118	14806070000000
352000	835.12	14805490000000
352010	835.119	14801980000000
353000	835.111	14802570000000
353010	835.117	14809230000000
354000	835.133	14809650000000
354010	835.129	14804200000000
355000	835.12	14803740000000
355010	835.125	14805740000000
356000	835.127	14806430000000
356010	835.127	14806980000000
357000	835.135	14806280000000
357010	835.132	14801710000000
358000	835.119	14801970000000
358010	835.125	14807710000000
359000	835.137	14809210000000
359010	835.133	14804650000000
360000	835.135	14804390000000
360010	835.137	14804580000000
361000	835.125	14805580000000
361010	835.127	14808090000000
362000	835.148	14807230000000
362010	835.144	14802040000000
363000	835.118	14801750000000
363010	835.124	14807210000000
364000	835.148	14807590000000
364010	835.145	14805170000000
365000	835.133	14804800000000
365010	835.135	14803480000000
366000	835.137	14804460000000
366010	835.141	14809280000000
367000	835.144	14808260000000
367010	835.14	14803080000000
368000	835.136	14802200000000
368010	835.142	14806960000000
369000	835.146	14807250000000
369010	835.144	14805790000000
370000	835.147	14805310000000
370010	835.147	14802670000000
371000	835.134	14803430000000
371010	835.139	14809850000000
372000	835.162	14809400000000
372010	835.158	14804190000000
373000	835.136	14803250000000
373010	835.141	14806450000000
374000	835.16	14806930000000
374010	835.159	14806640000000
375000	835.149	14805990000000
375010	835.147	14802030000000
376000	835.149	14802500000000
376010	835.154	14809050000000
377000	835.163	14809890000000
377010	835.159	14804640000000
378000	835.155	14804280000000
378010	835.158	14805640000000
379000	835.162	14806460000000
379010	835.162	14807530000000
380000	835.163	14806770000000
380010	835.159	14801960000000
381000	835.149	14802040000000
381010	835.154	14807680000000
382000	835.171	14808710000000
382010	835.168	14805070000000
383000	835.157	14804730000000
383010	835.159	14804460000000
384000	835.164	14805500000000
384010	835.166	14808560000000
385000	835.167	14807680000000
385010	835.163	14802510000000
386000	835.162	14802020000000
386010	835.168	14807350000000
387000	835.165	14807640000000
387010	835.162	14805570000000
388000	835.172	14805180000000
388010	835.172	14803340000000
389000	835.155	14804220000000
389010	835.159	14809730000000
390000	835.183	14808800000000
390010	835.179	14803530000000
391000	835.156	14802630000000
391010	835.161	14807020000000
392000	835.185	14807350000000
392010	835.183	14806230000000
393000	835.166	14805690000000
393010	835.164	14802560000000
394000	835.173	14803240000000
394010	835.178	14809910000000
395000	835.181	14809890000000
395010	835.177	14804480000000
396000	835.174	14803630000000
396010	835.179	14806520000000
397000	835.182	14807060000000
397010	835.181	14806990000000
398000	835.181	14806330000000
398010	835.179	14802130000000
399000	835.173	14802510000000
399010	835.178	14808420000000
400000	835.188	14809760000000
400010	835.184	14804960000000
401000	835.18	14804610000000
401010	835.183	14805380000000
402000	835.185	14806320000000
402010	835.185	14808030000000
403000	835.191	14807250000000
403010	835.188	14802180000000
404000	835.172	14802130000000
404010	835.178	14807720000000
405000	835.196	14808300000000
405010	835.193	14805370000000
406000	835.178	14805040000000
406010	835.18	14804190000000
407000	835.187	14805220000000
407010	835.189	14809130000000
408000	835.191	14808240000000
408010	835.187	14802900000000
409000	835.18	14802240000000
409010	835.186	14807440000000
410000	835.197	14807720000000
410010	835.194	14805900000000
411000	835.184	14805430000000
411010	835.184	14803170000000
412000	835.185	14803990000000
412010	835.189	14810120000000
413000	835.202	14809550000000
413010	835.198	14804120000000
414000	835.188	14803260000000
414010	835.193	14807020000000
415000	835.202	14807410000000
415010	835.2	14806660000000
416000	835.196	14806070000000
416010	835.194	14802560000000
417000	835.191	14803130000000
417010	835.196	14809810000000
418000	835.213	14810230000000
418010	835.209	14804780000000
419000	835.189	14804300000000
419010	835.193	14806280000000
420000	835.211	14806980000000
420010	835.21	14807560000000
421000	835.203	14806850000000
421010	835.201	14802230000000
422000	835.191	14802540000000
422010	835.196	14808300000000
423000	835.218	14809800000000
423010	835.215	14805220000000
424000	835.198	14804930000000
424010	835.2	14805110000000
425000	835.203	14806120000000
425010	835.204	14808620000000
426000	835.218	14807760000000
426010	835.215	14802570000000
427000	835.187	14802270000000
427010	835.192	14807730000000
428000	835.219	14808120000000
428010	835.216	14805690000000
429000	835.199	14805320000000
429010	835.201	14804000000000
430000	835.205	14804980000000
430010	835.207	14809770000000
431000	835.211	14808760000000
431010	835.207	14803590000000
432000	835.197	14802690000000
432010	835.202	14807450000000
433000	835.213	14807740000000
433010	835.212	14806290000000
434000	835.205	14805790000000
434010	835.204	14803110000000
435000	835.205	14803870000000
435010	835.21	14810360000000
436000	835.222	14809920000000
436010	835.219	14804670000000
437000	835.201	14803730000000
437010	835.206	14806920000000
438000	835.226	14807410000000
438010	835.225	14807130000000
439000	835.214	14806480000000
439010	835.212	14802530000000
440000	835.206	14802980000000
440010	835.21	14809490000000
441000	835.232	14810360000000
441010	835.229	14805150000000
442000	835.205	14804760000000
442010	835.208	14806070000000
443000	835.226	14806900000000
443010	835.226	14807990000000
444000	835.223	14807230000000
444010	835.221	14802410000000
445000	835.207	14802500000000
445010	835.211	14808120000000
446000	835.231	14809150000000
446010	835.228	14805510000000
447000	835.21	14805200000000
447010	835.211	14804880000000
448000	835.222	14805930000000
448010	835.224	14809000000000
449000	835.224	14808120000000
449010	835.221	14802960000000
450000	835.208	14802440000000
450010	835.213	14807750000000
451000	835.229	14808050000000
451010	835.226	14806020000000
452000	835.214	14805590000000
452010	835.214	14803720000000
453000	835.219	14804620000000
453010	835.222	14810180000000
454000	835.231	14809230000000
454010	835.227	14803930000000
455000	835.216	14803050000000
455010	835.221	14807450000000
456000	835.226	14807770000000
456010	835.224	14806610000000
457000	835.227	14806090000000
457010	835.226	14803000000000
458000	835.211	14803630000000
458010	835.216	14810270000000
459000	835.24	14810270000000
459010	835.236	14804900000000
460000	835.219	14804020000000
460010	835.223	14806900000000
461000	835.23	14807440000000
461010	835.228	14807360000000
462000	835.234	14806720000000
462010	835.232	14802530000000
463000	835.212	14802890000000
463010	835.217	14808770000000
464000	835.247	14810140000000
464010	835.244	14805390000000
465000	835.216	14805000000000
465010	835.218	14805720000000
466000	835.238	14806670000000
466010	835.238	14808420000000
467000	835.228	14807610000000
467010	835.225	14802520000000
468000	835.224	14802480000000
468010	835.229	14808100000000
469000	835.231	14808660000000
469010	835.228	14805700000000
470000	835.234	14805390000000
470010	835.236	14804580000000
471000	835.219	14805590000000
471010	835.221	14809440000000
472000	835.245	14808580000000
472010	835.241	14803280000000
473000	835.213	14802610000000
473010	835.219	14807760000000
474000	835.245	14808060000000
474010	835.243	14806260000000
475000	835.227	14805790000000
475010	835.226	14803510000000
476000	835.226	14804330000000
476010	835.229	14810450000000
477000	835.244	14809880000000
477010	835.24	14804460000000
478000	835.226	14803590000000
478010	835.231	14807350000000
479000	835.236	14807730000000
479010	835.234	14806960000000
480000	835.24	14806390000000
480010	835.239	14802900000000
481000	835.219	14803450000000
481010	835.224	14810090000000
482000	835.253	14810520000000
482010	835.25	14805110000000
483000	835.228	14804620000000
483010	835.232	14806590000000
484000	835.241	14807290000000
484010	835.24	14807840000000
485000	835.244	14807140000000
485010	835.241	14802540000000
486000	835.228	14802850000000
486010	835.233	14808610000000
487000	835.248	14810100000000
487010	835.245	14805500000000
488000	835.231	14805210000000
488010	835.232	14805390000000
489000	835.24	14806410000000
489010	835.24	14808920000000
490000	835.239	14808040000000
490010	835.235	14802810000000
491000	835.233	14802530000000
491010	835.238	14808050000000
492000	835.238	14808410000000
492010	835.235	14805920000000
493000	835.234	14805570000000
493010	835.234	14804270000000
494000	835.236	14805250000000
494010	835.24	14810050000000
495000	835.237	14809030000000
495010	835.233	14803830000000
496000	835.236	14802970000000
496010	835.241	14807730000000
497000	835.232	14808000000000
497010	835.23	14806520000000
498000	835.242	14806040000000
498010	835.241	14803380000000
499000	835.22	14804120000000
499010	835.224	14810570000000
500000	835.251	14810150000000
500010	835.247	14804910000000
501000	835.228	14803980000000
501010	835.232	14807160000000
502000	835.24	14807630000000
502010	835.238	14807320000000
503000	835.242	14806690000000
503010	835.24	14802740000000
504000	835.227	14803220000000
504010	835.231	14809700000000
505000	835.253	14810570000000
505010	835.249	14805360000000
506000	835.229	14804970000000
506010	835.231	14806280000000
507000	835.245	14807110000000
507010	835.245	14808200000000
508000	835.238	14807430000000
508010	835.235	14802600000000
509000	835.231	14802690000000
509010	835.236	14808330000000
510000	835.241	14809340000000
510010	835.238	14805680000000
511000	835.236	14805400000000
511010	835.238	14805150000000
512000	835.231	14806180000000
512010	835.233	14809120000000
513000	835.247	14808260000000
513010	835.243	14803160000000
514000	835.227	14802640000000
514010	835.232	14807940000000
515000	835.244	14808250000000
515010	835.242	14806200000000
516000	835.237	14805770000000
516010	835.237	14803920000000
517000	835.231	14804820000000
517010	835.235	14810340000000
518000	835.244	14809390000000
518010	835.24	14804090000000
519000	835.231	14803210000000
519010	835.236	14807620000000
520000	835.238	14807930000000
520010	835.236	14806760000000
521000	835.245	14806250000000
521010	835.244	14803180000000
522000	835.224	14803810000000
522010	835.228	14810430000000
523000	835.255	14810430000000
523010	835.251	14805080000000
524000	835.227	14804270000000
524010	835.231	14806990000000
525000	835.251	14807560000000
525010	835.25	14807570000000
526000	835.237	14806900000000
526010	835.234	14802640000000
527000	835.238	14803030000000
527010	835.243	14808950000000
528000	835.244	14810290000000
528010	835.24	14805490000000
529000	835.24	14805140000000
529010	835.242	14805870000000
530000	835.241	14806810000000
530010	835.241	14808560000000
531000	835.242	14807760000000
531010	835.238	14802670000000
532000	835.236	14802620000000
532010	835.241	14808230000000
533000	835.244	14808780000000
533010	835.241	14805840000000
534000	835.236	14805520000000
534010	835.236	14804650000000
535000	835.239	14805670000000
535010	835.241	14809630000000
536000	835.242	14808750000000
536010	835.238	14803320000000
537000	835.231	14802680000000
537010	835.236	14807910000000
538000	835.244	14808190000000
538010	835.241	14806340000000
539000	835.233	14805880000000
539010	835.232	14803630000000
540000	835.236	14804450000000
540010	835.24	14810550000000
541000	835.247	14810000000000
541010	835.243	14804570000000
542000	835.236	14803710000000
542010	835.24	14807460000000
543000	835.246	14807840000000
543010	835.244	14807090000000
544000	835.244	14806500000000
544010	835.242	14803000000000
545000	835.226	14803550000000
545010	835.231	14810200000000
546000	835.257	14810630000000
546010	835.253	14805200000000
547000	835.232	14804720000000
547010	835.235	14806680000000
548000	835.244	14807370000000
548010	835.243	14807940000000
549000	835.247	14807240000000
549010	835.244	14802630000000
550000	835.225	14802930000000
550010	835.229	14808670000000
551000	835.252	14810170000000
551010	835.248	14805590000000
552000	835.23	14805300000000
552010	835.231	14805460000000
553000	835.243	14806480000000
553010	835.244	14809000000000
554000	835.24	14808120000000
554010	835.236	14802890000000
555000	835.231	14802610000000
555010	835.236	14808110000000
556000	835.24	14808470000000
556010	835.237	14806000000000
557000	835.237	14805650000000
557010	835.237	14804350000000
558000	835.234	14805320000000
558010	835.237	14810110000000
559000	835.241	14809100000000
559010	835.237	14803940000000
560000	835.232	14803030000000
560010	835.237	14807780000000
561000	835.24	14808070000000
561010	835.237	14806610000000
562000	835.235	14806120000000
562010	835.233	14803460000000
563000	835.232	14804230000000
563010	835.237	14810660000000
564000	835.247	14810200000000
564010	835.243	14804960000000
565000	835.232	14804040000000
565010	835.236	14807250000000
566000	835.245	14807720000000
566010	835.244	14807400000000
567000	835.236	14806750000000
567010	835.234	14802810000000
568000	835.234	14803270000000
568010	835.239	14809800000000
569000	835.245	14810640000000
569010	835.241	14805380000000
570000	835.237	14805020000000
570010	835.24	14806370000000
571000	835.238	14807180000000
571010	835.237	14808230000000
572000	835.247	14807480000000
572010	835.244	14802680000000
573000	835.224	14802770000000
573010	835.228	14808370000000
574000	835.251	14809410000000
574010	835.247	14805760000000
575000	835.227	14805450000000
575010	835.228	14805120000000
576000	835.241	14806180000000
576010	835.242	14809240000000
577000	835.236	14808360000000
577010	835.233	14803170000000
578000	835.232	14802670000000
578010	835.237	14808010000000
579000	835.241	14808300000000
579010	835.238	14806250000000
580000	835.236	14805820000000
580010	835.236	14803960000000
581000	835.227	14804840000000
581010	835.23	14810390000000
582000	835.247	14809450000000
582010	835.243	14804170000000
583000	835.222	14803280000000
583010	835.227	14807630000000
584000	835.245	14807960000000
584010	835.243	14806840000000
585000	835.234	14806310000000
585010	835.233	14803170000000
586000	835.227	14803810000000
586010	835.231	14810470000000
587000	835.25	14810490000000
587010	835.246	14805110000000
588000	835.226	14804250000000
588010	835.23	14807060000000
589000	835.249	14807620000000
589010	835.248	14807600000000
590000	835.233	14806930000000
590010	835.231	14802680000000
591000	835.233	14803070000000
591010	835.237	14808980000000
592000	835.246	14810330000000
592010	835.242	14805540000000
593000	835.234	14805180000000
593010	835.236	14805910000000
594000	835.237	14806850000000
594010	835.237	14808580000000
595000	835.244	14807790000000
595010	835.241	14802720000000
596000	835.221	14802660000000
596010	835.226	14808230000000
597000	835.246	14808810000000
597010	835.242	14805880000000
598000	835.226	14805550000000
598010	835.227	14804680000000
599000	835.237	14805710000000
599010	835.24	14809650000000
600000	835.241	14808770000000
600010	835.237	14803340000000
601000	835.227	14802710000000
601010	835.231	14807940000000
602000	835.238	14808220000000
602010	835.235	14806350000000
603000	835.233	14805900000000
603010	835.233	14803670000000
604000	835.228	14804490000000
604010	835.231	14810560000000
605000	835.239	14810010000000
605010	835.235	14804570000000
606000	835.233	14803720000000
606010	835.238	14807490000000
607000	835.23	14807860000000
607010	835.228	14807070000000
608000	835.239	14806490000000
608010	835.237	14803010000000
609000	835.217	14803560000000
609010	835.221	14810200000000
610000	835.253	14810630000000
610010	835.249	14805210000000
611000	835.224	14804730000000
611010	835.227	14806690000000
612000	835.239	14807380000000
612010	835.237	14807940000000
613000	835.238	14807240000000
613010	835.235	14802630000000
614000	835.218	14802930000000
614010	835.222	14808680000000
615000	835.207	14810130000000
615010	835.2	14805440000000
616000	835.186	14805160000000
616010	835.186	14805310000000
617000	835.157	14806290000000
617010	835.156	14808690000000
618000	835.163	14807820000000
618010	835.157	14802600000000
619000	835.117	14802260000000
619010	835.12	14807660000000
620000	835.138	14808040000000
620010	835.133	14805570000000
621000	835.106	14805160000000
621010	835.105	14803800000000
622000	835.109	14804780000000
622010	835.11	14809540000000
623000	835.108	14808520000000
623010	835.102	14803320000000
624000	835.086	14802430000000
624010	835.09	14807120000000
625000	835.096	14807410000000
625010	835.093	14805930000000
626000	835.09	14805450000000
626010	835.089	14802780000000
627000	835.074	14803530000000
627010	835.077	14809910000000
628000	835.1	14809460000000
628010	835.095	14804230000000
629000	835.074	14803300000000
629010	835.077	14806480000000
630000	835.091	14806950000000
630010	835.088	14806630000000
631000	835.08	14805980000000
631010	835.077	14802020000000
632000	835.074	14802480000000
632010	835.078	14809020000000
633000	835.087	14809850000000
633010	835.082	14804570000000
634000	835.076	14804220000000
634010	835.078	14805560000000
635000	835.076	14806360000000
635010	835.075	14807400000000
636000	835.086	14806650000000
636010	835.082	14801850000000
637000	835.06	14801940000000
637010	835.064	14807530000000
638000	835.089	14808590000000
638010	835.085	14804910000000
639000	835.066	14804590000000
639010	835.067	14804280000000
640000	835.078	14805330000000
640010	835.079	14808390000000
641000	835.076	14807500000000
641010	835.072	14802320000000
642000	835.069	14801810000000
642010	835.074	14807150000000
643000	835.08	14807440000000
643010	835.076	14805400000000
644000	835.075	14804960000000
644010	835.075	14803090000000
645000	835.071	14803990000000
645010	835.074	14809540000000
646000	835.081	14808590000000
646010	835.076	14803290000000
647000	835.073	14802400000000
647010	835.078	14806800000000
648000	835.08	14807120000000
648010	835.077	14805960000000
649000	835.075	14805450000000
649010	835.073	14802220000000
650000	835.071	14802820000000
650010	835.076	14809460000000
651000	835.083	14809690000000
651010	835.078	14804300000000
652000	835.075	14803660000000
652010	835.078	14806020000000
653000	835.081	14806640000000
653010	835.08	14806870000000
654000	835.08	14806190000000
654010	835.077	14801790000000
655000	835.071	14802130000000
655010	835.075	14807990000000
656000	835.084	14809400000000
656010	835.079	14804660000000
657000	835.08	14804310000000
657010	835.082	14804900000000
658000	835.074	14805860000000
658010	835.074	14807830000000
659000	835.09	14807040000000
659010	835.086	14801910000000
660000	835.063	14801760000000
660010	835.068	14807320000000
661000	835.089	14807820000000
661010	835.085	14805050000000
662000	835.076	14804700000000
662010	835.076	14803630000000
663000	835.071	14804610000000
663010	835.073	14809120000000
664000	835.091	14808120000000
664010	835.086	14802870000000
665000	835.067	14802060000000
665010	835.072	14806970000000
666000	835.089	14807260000000
666010	835.085	14805650000000
667000	835.074	14805170000000
667010	835.073	14802690000000
668000	835.077	14803480000000
668010	835.081	14809770000000
669000	835.084	14809260000000
669010	835.079	14803850000000
670000	835.073	14803080000000
670010	835.078	14806510000000
671000	835.086	14806930000000
671010	835.084	14806380000000
672000	835.079	14805760000000
672010	835.077	14802050000000
673000	835.079	14802620000000
673010	835.083	14809330000000
674000	835.09	14809830000000
674010	835.085	14804460000000
675000	835.081	14804100000000
675010	835.083	14805650000000
676000	835.088	14806410000000
676010	835.087	14807280000000
677000	835.084	14806550000000
677010	835.08	14801770000000
678000	835.081	14801950000000
678010	835.086	14807640000000
679000	835.083	14808960000000
679010	835.079	14804790000000
680000	835.085	14804510000000
680010	835.086	14804490000000
681000	835.079	14805510000000
681010	835.079	14808240000000
682000	835.087	14807380000000
682010	835.083	14802220000000
683000	835.069	14801800000000
683010	835.074	14807190000000
684000	835.089	14807530000000
684010	835.086	14805300000000
685000	835.077	14804880000000
685010	835.077	14803370000000
686000	835.074	14804320000000
686010	835.076	14809330000000
687000	835.09	14808330000000
687010	835.086	14803190000000
688000	835.073	14802320000000
688010	835.078	14806850000000
689000	835.083	14807150000000
689010	835.079	14805880000000
690000	835.086	14805390000000
690010	835.084	14802440000000
691000	835.071	14803110000000
691010	835.075	14809760000000
692000	835.092	14809530000000
692010	835.086	14804190000000
693000	835.08	14803280000000
693010	835.084	14806320000000
694000	835.081	14806820000000
694010	835.079	14806610000000
695000	835.089	14805960000000
695010	835.086	14801920000000
696000	835.067	14802340000000
696010	835.071	14808520000000
697000	835.096	14809640000000
697010	835.091	14804610000000
698000	835.071	14804230000000
698010	835.073	14805360000000
699000	835.088	14806230000000
699010	835.087	14807470000000
700000	835.081	14806690000000
700010	835.077	14801820000000
701000	835.073	14801820000000
701010	835.077	14807430000000
702000	835.087	14808130000000
702010	835.083	14804960000000
703000	835.076	14804630000000
703010	835.077	14804000000000
704000	835.079	14805040000000
704010	835.08	14808570000000
705000	835.086	14807690000000
705010	835.081	14802380000000
706000	835.069	14801840000000
706010	835.074	14807100000000
707000	835.079	14807380000000
707010	835.075	14805420000000
708000	835.077	14804970000000
708010	835.077	14802960000000
709000	835.067	14803820000000
709010	835.07	14809570000000
710000	835.082	14808730000000
710010	835.077	14803320000000
711000	835.068	14802410000000
711010	835.072	14806730000000
712000	835.074	14807060000000
712010	835.072	14805990000000
713000	835.077	14805450000000
713010	835.075	14802180000000
714000	835.064	14802770000000
714010	835.068	14809400000000
715000	835.089	14809670000000
715010	835.083	14804300000000
716000	835.064	14803670000000
716010	835.067	14805930000000
717000	835.082	14806570000000
717010	835.08	14806870000000
718000	835.075	14806190000000
718010	835.072	14801750000000
719000	835.059	14802070000000
719010	835.063	14807900000000
720000	835.088	14809340000000
720010	835.084	14804650000000
721000	835.058	14804270000000
721010	835.059	14804790000000
722000	835.073	14805780000000
722010	835.073	14807820000000
723000	835.074	14807010000000
723010	835.07	14801850000000
724000	835.053	14801690000000
724010	835.058	14807250000000
725000	835.078	14807720000000
725010	835.074	14804990000000
726000	835.062	14804630000000
726010	835.062	14803550000000
727000	835.063	14804530000000
727010	835.065	14809060000000
728000	835.075	14808060000000
728010	835.071	14802800000000
729000	835.049	14801980000000
729010	835.054	14806860000000
730000	835.074	14807160000000
730010	835.07	14805570000000
731000	835.06	14805090000000
731010	835.059	14802600000000
732000	835.058	14803370000000
732010	835.062	14809680000000
733000	835.068	14809170000000
733010	835.063	14803980000000
734000	835.062	14803070000000
734010	835.066	14806320000000
735000	835.058	14806770000000
735010	835.056	14806380000000
736000	835.07	14805760000000
736010	835.067	14801880000000
737000	835.044	14802330000000
737010	835.048	14808880000000
738000	835.082	14809680000000
738010	835.077	14804430000000
739000	835.042	14804050000000
739010	835.044	14805380000000
740000	835.072	14806200000000
740010	835.071	14807240000000
741000	835.055	14806480000000
741010	835.051	14801660000000
742000	835.054	14801780000000
742010	835.058	14807420000000
743000	835.06	14808490000000
743010	835.055	14804720000000
744000	835.053	14804430000000
744010	835.054	14804220000000
745000	835.054	14805260000000
745010	835.055	14808170000000
746000	835.063	14807300000000
746010	835.059	14802200000000
747000	835.046	14801680000000
747010	835.05	14806990000000
748000	835.058	14807290000000
748010	835.054	14805230000000
749000	835.053	14804800000000
749010	835.052	14802960000000
750000	835.047	14803860000000
750010	835.05	14809360000000
751000	835.058	14808410000000
751010	835.053	14803100000000
752000	835.042	14802210000000
752010	835.047	14806630000000
753000	835.059	14806950000000
753010	835.057	14805800000000
754000	835.045	14805280000000
754010	835.043	14802130000000
755000	835.046	14802790000000
755010	835.05	14809460000000
756000	835.056	14809440000000
756010	835.052	14804050000000
757000	835.048	14803180000000
757010	835.052	14806060000000
758000	835.054	14806600000000
758010	835.052	14806510000000
759000	835.05	14805860000000
759010	835.047	14801660000000
760000	835.042	14802010000000
760010	835.047	14807940000000
761000	835.057	14809280000000
761010	835.053	14804460000000
762000	835.04	14804120000000
762010	835.041	14804840000000
763000	835.051	14805780000000
763010	835.051	14807510000000
764000	835.047	14806710000000
764010	835.043	14801630000000
765000	835.037	14801590000000
765010	835.042	14807180000000
766000	835.053	14807760000000
766010	835.049	14804800000000
767000	835.042	14804460000000
767010	835.042	14803650000000
768000	835.038	14804650000000
768010	835.039	14808530000000
769000	835.053	14807660000000
769010	835.048	14802240000000
770000	835.026	14801640000000
770010	835.031	14806830000000
771000	835.051	14807130000000
771010	835.048	14805290000000
772000	835.039	14804810000000
772010	835.038	14802580000000
773000	835.036	14803410000000
773010	835.039	14809470000000
774000	835.054	14808920000000
774010	835.049	14803500000000
775000	835.029	14802620000000
775010	835.033	14806360000000
776000	835.051	14806760000000
776010	835.048	14806000000000
777000	835.036	14805410000000
777010	835.034	14801890000000
778000	835.036	14802460000000
778010	835.041	14809150000000
779000	835.052	14809550000000
779010	835.048	14804100000000
780000	835.033	14803610000000
780010	835.035	14805590000000
781000	835.048	14806290000000
781010	835.047	14806850000000
782000	835.045	14806140000000
782010	835.042	14801530000000
783000	835.028	14801830000000
783010	835.032	14807590000000
784000	835.053	14809080000000
784010	835.048	14804470000000
785000	835.028	14804210000000
785010	835.029	14804360000000
786000	835.042	14805380000000
786010	835.043	14807890000000
787000	835.038	14807010000000
787010	835.033	14801790000000
788000	835.03	14801500000000
788010	835.035	14807000000000
789000	835.037	14807360000000
789010	835.033	14804880000000
790000	835.037	14804510000000
790010	835.037	14803250000000
791000	835.024	14804210000000
791010	835.026	14808960000000
792000	835.05	14807960000000
792010	835.046	14802830000000
793000	835.017	14801940000000
793010	835.021	14806620000000
794000	835.046	14806930000000
794010	835.043	14805500000000
795000	835.026	14805010000000
795010	835.025	14802280000000
796000	835.031	14803050000000
796010	835.035	14809540000000
797000	835.038	14809100000000
797010	835.034	14803810000000
798000	835.027	14802880000000
798010	835.031	14806100000000
799000	835.042	14806570000000
799010	835.04	14806270000000
800000	835.031	14805620000000
800010	835.028	14801650000000
801000	835.029	14802110000000
801010	835.033	14808620000000
802000	835.046	14809490000000
802010	835.041	14804260000000
803000	835.029	14803910000000
803010	835.032	14805200000000
804000	835.035	14806020000000
804010	835.034	14807100000000
805000	835.036	14806340000000
805010	835.033	14801550000000
806000	835.027	14801570000000
806010	835.032	14807160000000
807000	835.033	14807880000000
807010	835.029	14804640000000
808000	835.034	14804330000000
808010	835.035	14803770000000
809000	835.026	14804800000000
809010	835.027	14808240000000
810000	835.042	14807360000000
810010	835.037	14802100000000
811000	835.015	14801530000000
811010	835.019	14806800000000
812000	835.04	14807100000000
812010	835.037	14805150000000
813000	835.025	14804690000000
813010	835.025	14802690000000
814000	835.025	14803570000000
814010	835.028	14809290000000
815000	835.039	14808430000000
815010	835.035	14803050000000
816000	835.017	14802130000000
816010	835.022	14806440000000
817000	835.04	14806780000000
817010	835.038	14805740000000
818000	835.024	14805190000000
818010	835.022	14801870000000
819000	835.021	14802490000000
819010	835.025	14809140000000
820000	835.042	14809390000000
820010	835.037	14804020000000
821000	835.015	14803380000000
821010	835.019	14805650000000
822000	835.041	14806300000000
822010	835.04	14806610000000
823000	835.028	14805910000000
823010	835.025	14801490000000
824000	835.023	14801810000000
824010	835.027	14807660000000
825000	835.033	14809070000000
825010	835.028	14804350000000
826000	835.026	14804000000000
826010	835.027	14804540000000
827000	835.026	14805520000000
827010	835.026	14807550000000
828000	835.03	14806750000000
828010	835.026	14801530000000
829000	835.021	14801430000000
829010	835.026	14807040000000
830000	835.027	14807520000000
830010	835.023	14804690000000
831000	835.026	14804350000000
831010	835.027	14803320000000
832000	835.021	14804290000000
832010	835.023	14808800000000
833000	835.029	14807790000000
833010	835.024	14802510000000
834000	835.018	14801710000000
834010	835.023	14806650000000
835000	835.028	14806930000000
835010	835.025	14805310000000
836000	835.025	14804810000000
836010	835.024	14802370000000
837000	835.019	14803170000000
837010	835.023	14809430000000
838000	835.032	14808920000000
838010	835.027	14803520000000
839000	835.02	14802740000000
839010	835.025	14806180000000
840000	835.03	14806600000000
840010	835.027	14806030000000
841000	835.024	14805420000000
841010	835.021	14801730000000
842000	835.015	14802260000000
842010	835.02	14808960000000
843000	835.043	14809480000000
843010	835.038	14804150000000
844000	835.019	14803770000000
844010	835.022	14805290000000
845000	835.031	14806060000000
845010	835.03	14806930000000
846000	835.029	14806200000000
846010	835.026	14801430000000
847000	835.016	14801610000000
847010	835.021	14807270000000
848000	835.035	14808610000000
848010	835.031	14804460000000
849000	835.019	14804190000000
849010	835.02	14804120000000
850000	835.027	14805160000000
850010	835.028	14807900000000
851000	835.025	14807030000000
851010	835.021	14801860000000
852000	835.018	14801440000000
852010	835.023	14806860000000
853000	835.029	14807190000000
853010	835.025	14804940000000
854000	835.024	14804530000000
854010	835.024	14803040000000
855000	835.015	14803990000000
855010	835.018	14808970000000
856000	835.035	14807970000000
856010	835.03	14802850000000
857000	835.014	14801990000000
857010	835.019	14806490000000
858000	835.032	14806800000000
858010	835.029	14805550000000
859000	835.02	14805040000000
859010	835.018	14802050000000
860000	835.02	14802750000000
860010	835.024	14809430000000
861000	835.034	14809190000000
861010	835.03	14803820000000
862000	835.015	14802920000000
862010	835.019	14805950000000
863000	835.032	14806460000000
863010	835.03	14806270000000
864000	835.028	14805610000000
864010	835.025	14801570000000
865000	835.012	14801970000000
865010	835.016	14808190000000
866000	835.041	14809300000000
866010	835.037	14804260000000
867000	835.017	14803880000000
867010	835.019	14805030000000
868000	835.027	14805890000000
868010	835.026	14807100000000
869000	835.032	14806340000000
869010	835.028	14801490000000
870000	835.01	14801490000000
870010	835.014	14807060000000
871000	835.035	14807780000000
871010	835.031	14804620000000
872000	835.019	14804290000000
872010	835.02	14803650000000
873000	835.023	14804690000000
873010	835.024	14808220000000
874000	835.028	14807340000000
874010	835.024	14802040000000
875000	835.015	14801470000000
875010	835.02	14806750000000
876000	835.029	14807040000000
876010	835.026	14805090000000
877000	835.017	14804630000000
877010	835.016	14802610000000
878000	835.02	14803500000000
878010	835.024	14809250000000
879000	835.03	14808400000000
879010	835.025	14803090000000
880000	835.018	14802170000000
880010	835.022	14806380000000
881000	835.029	14806720000000
881010	835.026	14805710000000
882000	835.026	14805170000000
882010	835.025	14801840000000
883000	835.017	14802440000000
883010	835.021	14809090000000
884000	835.035	14809360000000
884010	835.03	14803980000000
885000	835.02	14803380000000
885010	835.024	14805610000000
886000	835.026	14806250000000
886010	835.024	14806570000000
887000	835.031	14805880000000
887010	835.029	14801470000000
888000	835.015	14801760000000
888010	835.02	14807580000000
889000	835.036	14809020000000
889010	835.032	14804340000000
890000	835.019	14804090000000
890010	835.02	14804300000000
891000	835.027	14805310000000
891010	835.027	14807750000000
892000	835.027	14806880000000
892010	835.023	14801670000000
893000	835.016	14801400000000
893010	835.02	14806910000000
894000	835.032	14807290000000
894010	835.028	14804790000000
895000	835.017	14804410000000
895010	835.017	14803160000000
896000	835.026	14804140000000
896010	835.029	14808890000000
897000	835.023	14807860000000
897010	835.018	14802680000000
898000	835.019	14801820000000
898010	835.024	14806580000000
899000	835.022	14806860000000
899010	835.019	14805360000000
900000	835.027	14804900000000
900010	835.026	14802250000000
901000	835.01	14803000000000
901010	835.014	14809420000000
902000	835.039	14808980000000
902010	835.034	14803760000000
903000	835.015	14802830000000
903010	835.02	14806020000000
904000	835.033	14806500000000
904010	835.031	14806190000000
905000	835.024	14805540000000
905010	835.021	14801590000000
906000	835.02	14802050000000
906010	835.024	14808580000000
907000	835.037	14809430000000
907010	835.033	14804180000000
908000	835.019	14803830000000
908010	835.021	14805130000000
909000	835.037	14805960000000
909010	835.036	14807060000000
910000	835.026	14806290000000
910010	835.022	14801450000000
911000	835.022	14801560000000
911010	835.026	14807180000000
912000	835.029	14808190000000
912010	835.025	14804530000000
913000	835.029	14804230000000
913010	835.03	14804000000000
914000	835.018	14805030000000
914010	835.019	14807970000000
915000	835.037	14807100000000
915010	835.033	14802010000000
916000	835.01	14801480000000
916010	835.015	14806770000000
917000	835.035	14807080000000
917010	835.032	14805050000000
918000	835.018	14804610000000
918010	835.018	14802740000000
919000	835.023	14803640000000
919010	835.026	14809180000000
920000	835.029	14808230000000
920010	835.025	14802920000000
921000	835.02	14802040000000
921010	835.025	14806450000000
922000	835.026	14806770000000
922010	835.024	14805590000000
923000	835.03	14805090000000
923010	835.028	14801980000000
924000	835.019	14802630000000
924010	835.023	14809280000000
925000	835.036	14809270000000
925010	835.031	14803880000000
926000	835.024	14803010000000
926010	835.028	14805890000000
927000	835.031	14806430000000
927010	835.03	14806350000000
928000	835.034	14805700000000
928010	835.031	14801520000000
929000	835.015	14801860000000
929010	835.019	14807760000000
930000	835.043	14809120000000
930010	835.038	14804330000000
931000	835.021	14803980000000
931010	835.024	14804700000000
932000	835.029	14805640000000
932010	835.029	14807350000000
933000	835.04	14806570000000
933010	835.036	14801540000000
934000	835.012	14801460000000
934010	835.016	14807030000000
935000	835.044	14807620000000
935010	835.041	14804690000000
936000	835.017	14804340000000
936010	835.018	14803500000000
937000	835.03	14804520000000
937010	835.032	14808420000000
938000	835.03	14807540000000
938010	835.026	14802090000000
939000	835.023	14801510000000
939010	835.028	14806750000000
940000	835.034	14807030000000
940010	835.031	14805160000000
941000	835.024	14804690000000
941010	835.023	14802460000000
942000	835.029	14803300000000
942010	835.033	14809380000000
943000	835.036	14808810000000
943010	835.032	14803380000000
944000	835.022	14802510000000
944010	835.026	14806270000000
945000	835.041	14806660000000
945010	835.039	14805910000000
946000	835.026	14805310000000
946010	835.024	14801790000000
947000	835.027	14802370000000
947010	835.031	14809060000000
948000	835.04	14809450000000
948010	835.035	14804000000000
949000	835.031	14803530000000
949010	835.035	14805530000000
950000	835.037	14806220000000
950010	835.036	14806760000000
951000	835.035	14806050000000
951010	835.032	14801440000000
952000	835.03	14801760000000
952010	835.035	14807550000000
953000	835.031	14809020000000
953010	835.026	14804350000000
954000	835.036	14804120000000
954010	835.037	14804330000000
955000	835.028	14805330000000
955010	835.029	14807800000000
956000	835.039	14806930000000
956010	835.034	14801750000000
957000	835.027	14801450000000
957010	835.032	14806950000000
958000	835.034	14807310000000
958010	835.03	14804820000000
959000	835.03	14804460000000
959010	835.03	14803190000000
960000	835.028	14804150000000
960010	835.031	14808930000000
961000	835.04	14807920000000
961010	835.036	14802770000000
962000	835.021	14801880000000
962010	835.026	14806600000000
963000	835.041	14806890000000
963010	835.038	14805450000000
964000	835.033	14804970000000
964010	835.032	14802310000000
965000	835.023	14803060000000
965010	835.026	14809480000000
966000	835.045	14809020000000
966010	835.04	14803800000000
967000	835.027	14802870000000
967010	835.032	14806080000000
968000	835.037	14806540000000
968010	835.034	14806210000000
969000	835.041	14805580000000
969010	835.039	14801670000000
970000	835.027	14802120000000
970010	835.032	14808640000000
971000	835.052	14809490000000
971010	835.047	14804240000000
972000	835.034	14803890000000
972010	835.036	14805220000000
973000	835.038	14806030000000
973010	835.038	14807070000000
974000	835.047	14806320000000
974010	835.043	14801530000000
975000	835.025	14801630000000
975010	835.03	14807230000000
976000	835.044	14808270000000
976010	835.04	14804590000000
977000	835.035	14804270000000
977010	835.037	14804000000000
978000	835.031	14805030000000
978010	835.032	14808060000000
979000	835.047	14807190000000
979010	835.043	14802050000000
980000	835.026	14801530000000
980010	835.032	14806840000000
981000	835.041	14807140000000
981010	835.038	14805100000000
982000	835.034	14804660000000
982010	835.034	14802790000000
983000	835.032	14803690000000
983010	835.035	14809240000000
984000	835.043	14808300000000
984010	835.038	14803010000000
985000	835.033	14802110000000
985010	835.038	14806510000000
986000	835.043	14806830000000
986010	835.041	14805680000000
987000	835.042	14805170000000
987010	835.04	14801940000000
988000	835.028	14802550000000
988010	835.033	14809170000000
989000	835.056	14809410000000
989010	835.052	14804050000000
990000	835.029	14803400000000
990010	835.033	14805720000000
991000	835.05	14806360000000
991010	835.049	14806610000000
992000	835.045	14805930000000
992010	835.042	14801550000000
993000	835.035	14801870000000
993010	835.039	14807730000000
994000	835.05	14809140000000
994010	835.045	14804400000000
[truncated: 2,011 more rows]

## Sheet: Table S9
Ensemble 1: 1.1 x outgassing rate
Time (yr)	Global pCO2 (μatm)	Ca2+ weathering flux (moles/yr)
0.5	833.482	14795470000000
1.5	833.486	14796270000000
2.5	833.49	14796780000000
3.5	833.494	14797090000000
4.5	833.498	14797420000000
5.5	833.502	14797980000000
6.5	833.506	14799430000000
7.5	833.51	14799790000000
8.5	833.513	14799290000000
9.5	833.516	14798250000000
1000.5	834.849	14798800000000
1009.5	834.953	14796950000000
2000.5	835.772	14797620000000
2009.5	835.88	14806100000000
3000.5	836.927	14807660000000
3009.5	837.034	14809030000000
4000.5	837.888	14809740000000
4009.5	837.996	14811690000000
5000.5	838.804	14813680000000
5009.5	838.922	14822190000000
6000.5	839.753	14822280000000
6009.5	839.858	14820380000000
7000.5	840.665	14820560000000
7009.5	840.777	14828860000000
8000.5	841.561	14830170000000
8009.5	841.663	14832350000000
9000.5	842.422	14832850000000
9009.5	842.525	14833490000000
10000.5	843.258	14835200000000
10009.5	843.364	14844970000000
11000.5	843.997	14845690000000
11009.5	844.086	14843550000000
12000.5	844.784	14843540000000
12009.5	844.879	14849800000000
13000.5	845.345	14851030000000
13009.5	845.422	14853730000000
14000.5	846.051	14853880000000
14009.5	846.139	14852690000000
15000.5	846.664	14853880000000
15009.5	846.752	14862420000000
16000.5	847.457	14864690000000
16009.5	847.546	14863060000000
17000.5	848.127	14863460000000
17009.5	848.217	14867490000000
18000.5	848.769	14869180000000
18009.5	848.857	14873750000000
19000.5	849.505	14873810000000
19009.5	849.585	14871610000000
20000.5	850.279	14872610000000
20009.5	850.371	14881350000000
21000.5	850.93	14882490000000
21009.5	851.007	14882730000000
22000.5	851.62	14883220000000
22009.5	851.706	14885620000000
23000.5	852.326	14887500000000
23009.5	852.411	14894290000000
24000.5	853.022	14894270000000
24009.5	853.096	14891570000000
25000.5	853.752	14891930000000
25009.5	853.836	14900340000000
26000.5	854.387	14901350000000
26009.5	854.459	14902700000000
27000.5	855.163	14903120000000
27009.5	855.24	14903880000000
28000.5	855.73	14905380000000
28009.5	855.807	14914320000000
29000.5	856.405	14914910000000
29009.5	856.481	14911680000000
30000.5	857.073	14911530000000
30009.5	857.157	14918840000000
31000.5	857.796	14920090000000
31009.5	857.87	14922690000000
32000.5	858.415	14922820000000
32009.5	858.484	14921780000000
33000.5	859.095	14923140000000
33009.5	859.17	14931640000000
34000.5	859.749	14933760000000
34009.5	859.817	14931740000000
35000.5	860.351	14931920000000
35009.5	860.422	14936300000000
36000.5	861.087	14938030000000
36009.5	861.16	14942720000000
37000.5	861.633	14942590000000
37009.5	861.698	14939850000000
38000.5	862.291	14940900000000
38009.5	862.372	14949410000000
39000.5	862.903	14950480000000
39009.5	862.972	14950540000000
40000.5	863.566	14950990000000
40009.5	863.636	14953300000000
41000.5	864.22	14955080000000
41009.5	864.294	14961850000000
42000.5	864.885	14961810000000
42009.5	864.953	14958670000000
43000.5	865.457	14959010000000
43009.5	865.53	14967110000000
44000.5	866.169	14968160000000
44009.5	866.237	14969650000000
45000.5	866.726	14969830000000
45009.5	866.795	14970200000000
46000.5	867.42	14971840000000
46009.5	867.494	14980670000000
47000.5	868.015	14981300000000
47009.5	868.079	14977750000000
48000.5	868.714	14977630000000
48009.5	868.79	14985040000000
49000.5	869.238	14986100000000
49009.5	869.303	14988430000000
50000.5	869.859	14988510000000
50009.5	869.93	14987180000000
51000.5	870.411	14988380000000
51009.5	870.486	14996240000000
52000.5	871.088	14998150000000
52009.5	871.153	14996570000000
53000.5	871.636	14996640000000
53009.5	871.707	15000740000000
54000.5	872.344	15002460000000
54009.5	872.414	15007400000000
55000.5	872.83	15007190000000
55009.5	872.891	15004010000000
56000.5	873.498	15005040000000
56009.5	873.58	15013490000000
57000.5	873.982	15014310000000
57009.5	874.049	15014460000000
58000.5	874.629	15014830000000
58009.5	874.71	15016670000000
59000.5	875.068	15018200000000
59009.5	875.14	15025210000000
60000.5	875.748	15025150000000
60009.5	875.828	15021630000000
61000.5	876.145	15021590000000
61009.5	876.222	15029110000000
62000.5	876.767	15030070000000
62009.5	876.85	15031740000000
63000.5	877.324	15031800000000
63009.5	877.404	15031170000000
64000.5	877.882	15032490000000
64009.5	877.958	15040390000000
65000.5	878.581	15042290000000
65009.5	878.654	15040000000000
66000.5	879.046	15039490000000
66009.5	879.123	15044600000000
67000.5	879.68	15046070000000
67009.5	879.76	15050070000000
68000.5	880.146	15049840000000
68009.5	880.215	15046790000000
69000.5	880.713	15047740000000
69009.5	880.797	15055830000000
70000.5	881.266	15056680000000
70009.5	881.338	15056870000000
71000.5	881.921	15057240000000
71009.5	881.999	15059020000000
72000.5	882.476	15060680000000
72009.5	882.554	15068050000000
73000.5	883.041	15067980000000
73009.5	883.106	15063980000000
74000.5	883.662	15064150000000
74009.5	883.742	15072190000000
75000.5	884.155	15073040000000
75009.5	884.224	15074680000000
76000.5	884.764	15074790000000
76009.5	884.833	15073970000000
77000.5	885.311	15075270000000
77009.5	885.388	15082780000000
78000.5	885.87	15084760000000
78009.5	885.936	15082430000000
79000.5	886.457	15082030000000
79009.5	886.532	15087140000000
80000.5	886.983	15088550000000
80009.5	887.054	15092620000000
81000.5	887.523	15092430000000
81009.5	887.587	15089230000000
82000.5	888.054	15090130000000
82009.5	888.128	15098190000000
83000.5	888.615	15099010000000
83009.5	888.682	15099380000000
84000.5	889.215	15099660000000
84009.5	889.29	15101110000000
85000.5	889.793	15102760000000
85009.5	889.87	15110390000000
86000.5	890.448	15110540000000
86009.5	890.518	15106540000000
87000.5	890.902	15106530000000
87009.5	890.976	15114220000000
88000.5	891.602	15115290000000
88009.5	891.678	15117560000000
89000.5	891.991	15117420000000
89009.5	892.061	15115960000000
90000.5	892.52	15117200000000
90009.5	892.603	15124620000000
91000.5	893.018	15126310000000
91009.5	893.089	15124270000000
92000.5	893.696	15123900000000
92009.5	893.779	15128930000000
93000.5	894.232	15130400000000
93009.5	894.312	15135000000000
94000.5	894.753	15134750000000
94009.5	894.819	15131210000000
95000.5	895.306	15132100000000
95009.5	895.383	15140220000000
96000.5	895.907	15141030000000
96009.5	895.983	15141780000000
97000.5	896.456	15141960000000
97009.5	896.535	15143030000000
98000.5	896.964	15144570000000
98009.5	897.038	15151910000000
99000.5	897.541	15152630000000
99009.5	897.609	15147900000000
100000	898.01	15148000000000
100010	898.089	15155630000000
101000	898.653	15156660000000
101010	898.73	15159160000000
102000	899.095	15159010000000
102010	899.167	15157260000000
103000	899.746	15158580000000
103010	899.827	15166120000000
104000	900.183	15167110000000
104010	900.254	15166030000000
105000	900.831	15165640000000
105010	900.912	15170190000000
106000	901.26	15171540000000
106010	901.334	15176080000000
107000	901.911	15175980000000
107010	901.981	15172300000000
108000	902.323	15173010000000
108010	902.401	15180810000000
109000	902.957	15181630000000
109010	903.032	15182680000000
110000	903.388	15182720000000
110010	903.462	15183140000000
111000	903.994	15184730000000
111010	904.074	15192150000000
112000	904.472	15193160000000
112010	904.542	15188300000000
113000	905.049	15188440000000
113010	905.13	15196050000000
114000	905.549	15196980000000
114010	905.622	15199530000000
115000	906.103	15199390000000
115010	906.176	15197500000000
116000	906.589	15198620000000
116010	906.667	15205880000000
117000	907.152	15206750000000
117010	907.224	15206400000000
118000	907.643	15206170000000
118010	907.72	15209400000000
119000	908.183	15211030000000
119010	908.259	15216960000000
120000	908.699	15216750000000
120010	908.769	15212330000000
121000	909.197	15212860000000
121010	909.276	15220810000000
122000	909.724	15221570000000
122010	909.796	15223130000000
123000	910.223	15223100000000
123010	910.297	15222360000000
124000	910.722	15223650000000
124010	910.8	15230320000000
125000	911.241	15231860000000
125010	911.311	15229450000000
126000	911.726	15228670000000
126010	911.805	15234550000000
127000	912.231	15235840000000
127010	912.306	15239980000000
128000	912.731	15239740000000
128010	912.802	15236030000000
129000	913.06	15236670000000
129010	913.131	15244180000000
130000	913.583	15244860000000
130010	913.649	15245640000000
131000	914.059	15245680000000
131010	914.137	15245930000000
132000	914.55	15247340000000
132010	914.628	15253640000000
133000	915.085	15255250000000
133010	915.154	15251350000000
134000	915.442	15250950000000
134010	915.514	15257310000000
135000	915.969	15258400000000
135010	916.038	15261690000000
136000	916.378	15261370000000
136010	916.448	15258110000000
137000	916.851	15259060000000
137010	916.927	15266480000000
138000	917.336	15267120000000
138010	917.406	15267370000000
139000	917.793	15267340000000
139010	917.866	15268360000000
140000	918.274	15269860000000
140010	918.349	15276170000000
141000	918.757	15277310000000
141010	918.825	15272350000000
142000	919.265	15272440000000
142010	919.346	15279920000000
143000	919.668	15280750000000
143010	919.738	15283350000000
144000	920.207	15283170000000
144010	920.277	15280360000000
145000	920.607	15281310000000
145010	920.686	15288640000000
146000	921.129	15289300000000
146010	921.2	15289640000000
147000	921.559	15289540000000
147010	921.634	15290740000000
148000	922.053	15292260000000
148010	922.129	15298410000000
149000	922.519	15299450000000
149010	922.589	15294450000000
150000	922.969	15294500000000
150010	923.048	15301790000000
151000	923.465	15302690000000
151010	923.539	15305490000000
152000	923.91	15305210000000
152010	923.982	15302240000000
153000	924.377	15303190000000
153010	924.456	15310580000000
154000	924.862	15311180000000
154010	924.935	15311550000000
155000	925.301	15311490000000
155010	925.377	15312330000000
156000	925.785	15313810000000
156010	925.863	15319510000000
157000	926.247	15320980000000
157010	926.318	15316370000000
158000	926.69	15316340000000
158010	926.771	15323370000000
159000	927.175	15324300000000
159010	927.25	15327360000000
160000	927.622	15327080000000
160010	927.695	15323870000000
161000	928.07	15324790000000
161010	928.15	15332080000000
162000	928.543	15332660000000
162010	928.616	15333120000000
163000	928.984	15333130000000
163010	929.061	15333450000000
164000	929.435	15334840000000
164010	929.514	15340380000000
165000	929.798	15341890000000
165010	929.864	15338400000000
166000	930.321	15337740000000
166010	930.403	15344050000000
167000	930.712	15345170000000
167010	930.791	15349100000000
168000	931.186	15348840000000
168010	931.257	15344590000000
169000	931.651	15345310000000
169010	931.735	15353060000000
170000	932.099	15353640000000
170010	932.175	15354820000000
171000	932.519	15354680000000
171010	932.594	15353630000000
172000	932.993	15354860000000
172010	933.075	15361140000000
173000	933.393	15361730000000
173010	933.466	15360780000000
174000	933.872	15360080000000
174010	933.952	15363990000000
175000	934.268	15365420000000
175010	934.346	15370430000000
176000	934.755	15370790000000
176010	934.828	15365690000000
177000	935.147	15366040000000
177010	935.23	15373760000000
178000	935.615	15374420000000
178010	935.69	15376720000000
179000	936.034	15376460000000
179010	936.11	15373800000000
180000	936.454	15374880000000
180010	936.535	15381810000000
181000	936.9	15382340000000
181010	936.974	15382420000000
182000	937.314	15382260000000
182010	937.392	15383520000000
183000	937.733	15384970000000
183010	937.812	15389800000000
184000	938.167	15391340000000
184010	938.235	15386700000000
185000	938.559	15386640000000
185010	938.637	15393670000000
186000	938.983	15394560000000
186010	939.056	15397910000000
187000	939.388	15397570000000
187010	939.458	15393680000000
188000	939.8	15394510000000
188010	939.878	15401840000000
189000	940.221	15402350000000
189010	940.291	15403100000000
190000	940.643	15402990000000
190010	940.714	15402630000000
191000	941.041	15403890000000
191010	941.115	15409400000000
192000	941.48	15410110000000
192010	941.548	15408140000000
193000	941.868	15407250000000
193010	941.944	15412690000000
194000	942.296	15413940000000
194010	942.369	15418440000000
195000	942.736	15418390000000
195010	942.806	15413440000000
196000	943.128	15414010000000
196010	943.207	15421560000000
197000	943.573	15422160000000
197010	943.644	15423920000000
198000	943.971	15423680000000
198010	944.043	15421610000000
199000	944.374	15422650000000
199010	944.451	15429160000000
200000	944.807	15429630000000
200010	944.878	15429630000000
201000	945.197	15429450000000
201010	945.272	15430690000000
202000	945.604	15432120000000
202010	945.68	15436600000000
203000	946.023	15437970000000
203010	946.093	15433860000000
204000	946.414	15433680000000
204010	946.494	15440460000000
205000	946.835	15441390000000
205010	946.91	15445180000000
206000	947.157	15444740000000
206010	947.224	15440040000000
207000	947.622	15440790000000
207010	947.704	15448370000000
208000	947.975	15448830000000
208010	948.05	15450230000000
209000	948.331	15449900000000
209010	948.401	15448060000000
210000	948.767	15449170000000
210010	948.847	15455420000000
211000	949.13	15455830000000
211010	949.205	15455530000000
212000	949.476	15455040000000
212010	949.549	15456820000000
213000	949.879	15458250000000
213010	949.955	15462380000000
214000	950.226	15463650000000
214010	950.296	15459270000000
215000	950.588	15459120000000
215010	950.667	15465780000000
216000	950.981	15466670000000
216010	951.056	15470330000000
217000	951.354	15470030000000
217010	951.426	15465280000000
218000	951.722	15465860000000
218010	951.803	15473240000000
219000	952.148	15473790000000
219010	952.224	15475560000000
220000	952.501	15475270000000
220010	952.577	15472830000000
221000	952.898	15473820000000
221010	952.978	15480300000000
222000	953.298	15480730000000
222010	953.374	15480960000000
223000	953.667	15480690000000
223010	953.746	15481360000000
224000	954.055	15482710000000
224010	954.134	15487120000000
225000	954.426	15487700000000
225010	954.499	15485590000000
226000	954.78	15484660000000
226010	954.86	15490100000000
227000	955.185	15491320000000
227010	955.264	15494970000000
228000	955.544	15495860000000
228010	955.617	15490490000000
229000	955.906	15490760000000
229010	955.988	15498090000000
230000	956.292	15498730000000
230010	956.368	15501600000000
231000	956.642	15501300000000
231010	956.716	15497080000000
232000	956.995	15497820000000
232010	957.077	15505030000000
233000	957.384	15505480000000
233010	957.459	15506950000000
234000	957.732	15506600000000
234010	957.809	15504610000000
235000	958.084	15505610000000
235010	958.165	15511820000000
236000	958.458	15512200000000
236010	958.532	15514020000000
237000	958.789	15513770000000
237010	958.867	15514570000000
238000	959.134	15515920000000
238010	959.212	15520960000000
239000	959.482	15521370000000
239010	959.555	15520110000000
240000	959.808	15519090000000
240010	959.887	15523800000000
241000	960.145	15525050000000
241010	960.22	15527660000000
242000	960.5	15528520000000
242010	960.572	15524900000000
243000	960.815	15524730000000
243010	960.895	15531280000000
244000	961.204	15532210000000
244010	961.281	15534810000000
245000	961.538	15535790000000
245010	961.611	15530680000000
246000	961.909	15531060000000
246010	961.991	15538410000000
247000	962.264	15538960000000
247010	962.34	15541710000000
248000	962.616	15541780000000
248010	962.689	15537260000000
249000	962.939	15537910000000
249010	963.02	15545010000000
250000	963.296	15545440000000
250010	963.37	15547860000000
251000	963.615	15547520000000
251010	963.688	15543750000000
252000	963.947	15544530000000
252010	964.027	15551160000000
253000	964.288	15551520000000
253010	964.362	15553640000000
254000	964.612	15553430000000
254010	964.685	15550030000000
255000	964.918	15550800000000
255010	964.997	15557120000000
256000	965.26	15557470000000
256010	965.332	15556660000000
257000	965.535	15556670000000
257010	965.61	15559520000000
258000	965.894	15560170000000
258010	965.968	15561500000000
259000	966.206	15561730000000
259010	966.282	15563190000000
260000	966.543	15563650000000
260010	966.619	15565460000000
261000	966.853	15565750000000
261010	966.927	15567090000000
262000	967.192	15567480000000
262010	967.267	15569240000000
263000	967.495	15569570000000
263010	967.57	15571000000000
264000	967.825	15571360000000
264010	967.9	15573000000000
265000	968.164	15573370000000
265010	968.241	15574930000000
266000	968.451	15575250000000
266010	968.526	15576770000000
267000	968.81	15577190000000
267010	968.886	15578820000000
268000	969.106	15579150000000
268010	969.182	15580660000000
269000	969.438	15581020000000
269010	969.513	15582720000000
270000	969.761	15583090000000
270010	969.837	15584690000000
271000	970.069	15585030000000
271010	970.145	15586570000000
272000	970.448	15586980000000
272010	970.527	15588630000000
273000	970.749	15588970000000
273010	970.827	15590500000000
274000	971.105	15590890000000
274010	971.181	15592510000000
275000	971.411	15592850000000
275010	971.488	15594480000000
276000	971.727	15594830000000
276010	971.803	15596390000000
277000	972.03	15596730000000
277010	972.106	15599080000000
278000	972.327	15599430000000
278010	972.402	15601090000000
279000	972.62	15601430000000
279010	972.695	15602950000000
280000	972.916	15603270000000
280010	972.99	15604790000000
281000	973.206	15605110000000
281010	973.281	15606590000000
282000	973.493	15606910000000
282010	973.567	15608370000000
283000	973.779	15608680000000
283010	973.853	15610130000000
284000	974.06	15610440000000
284010	974.133	15611920000000
285000	974.338	15612190000000
285010	974.411	15613740000000
286000	974.614	15614050000000
286010	974.686	15615470000000
287000	974.887	15615770000000
287010	974.96	15617170000000
288000	975.16	15617460000000
288010	975.232	15618850000000
289000	975.429	15619140000000
289010	975.501	15620500000000
290000	975.7	15620790000000
290010	975.772	15622210000000
291000	975.966	15622460000000
291010	976.038	15623870000000
292000	976.235	15624160000000
292010	976.306	15625510000000
293000	976.499	15625800000000
293010	976.57	15627170000000
294000	976.768	15627460000000
294010	976.839	15628800000000
295000	977.057	15629110000000
295010	977.129	15630500000000
296000	977.324	15630790000000
296010	977.396	15632130000000
297000	977.607	15632430000000
297010	977.678	15633800000000
298000	977.877	15634090000000
298010	977.949	15635460000000
299000	978.189	15635790000000
299010	978.263	15637230000000
300000	978.491	15637550000000
300010	978.566	15639090000000
301000	978.783	15639410000000
301010	978.856	15640840000000
302000	979.104	15641180000000
302010	979.179	15642660000000
303000	979.381	15642960000000
303010	979.455	15644410000000
304000	979.677	15644730000000
304010	979.75	15646160000000
305000	979.977	15646490000000
305010	980.052	15647920000000
306000	980.255	15648230000000
306010	980.33	15649610000000
307000	980.544	15649920000000
307010	980.618	15651320000000
308000	980.819	15651620000000
308010	980.893	15652980000000
309000	981.087	15653270000000
309010	981.161	15654630000000
310000	981.358	15654920000000
310010	981.431	15656260000000
311000	981.655	15656580000000
311010	981.73	15657970000000
312000	981.915	15658260000000
312010	981.99	15659580000000
313000	982.231	15659920000000
313010	982.307	15661400000000
314000	982.498	15661690000000
314010	982.574	15663050000000
315000	982.779	15663350000000
315010	982.853	15664690000000
316000	983.051	15664980000000
316010	983.125	15666320000000
317000	983.338	15666620000000
317010	983.413	15668060000000
318000	983.599	15668340000000
318010	983.673	15669680000000
319000	983.875	15669970000000
319010	983.949	15671310000000
320000	984.135	15671590000000
320010	984.209	15672900000000
321000	984.392	15673180000000
321010	984.466	15674470000000
322000	984.67	15674760000000
322010	984.745	15676290000000
323000	984.918	15676570000000
323010	984.992	15677900000000
324000	985.214	15678210000000
324010	985.289	15679690000000
325000	985.468	15679970000000
325010	985.543	15681290000000
326000	985.736	15681580000000
326010	985.81	15682900000000
327000	985.986	15683160000000
327010	986.059	15684460000000
328000	986.235	15684730000000
328010	986.307	15686040000000
329000	986.497	15686330000000
329010	986.571	15687620000000
330000	986.738	15687880000000
330010	986.811	15689220000000
331000	986.99	15689600000000
331010	987.063	15691660000000
332000	987.228	15691940000000
332010	987.3	15693420000000
333000	987.46	15693680000000
333010	987.531	15694930000000
334000	987.693	15695190000000
334010	987.764	15696430000000
335000	987.918	15696680000000
335010	987.988	15697880000000
336000	988.146	15698120000000
336010	988.216	15699320000000
337000	988.368	15699550000000
337010	988.438	15700720000000
338000	988.593	15700960000000
338010	988.663	15702120000000
339000	988.812	15702410000000
339010	988.882	15703590000000
340000	989.034	15703830000000
340010	989.104	15705010000000
341000	989.252	15705240000000
341010	989.321	15706380000000
342000	989.495	15706630000000
342010	989.566	15708000000000
343000	989.711	15708240000000
343010	989.782	15709410000000
344000	989.946	15709660000000
344010	990.016	15710840000000
345000	990.163	15711070000000
345010	990.233	15712220000000
346000	990.385	15712450000000
346010	990.454	15713600000000
347000	990.602	15713830000000
347010	990.671	15714960000000
348000	990.84	15715200000000
348010	990.91	15716360000000
349000	991.055	15716590000000
349010	991.124	15717700000000
350000	991.285	15717950000000
350010	991.354	15719090000000
351000	991.499	15719320000000
351010	991.568	15720460000000
352000	991.716	15720690000000
352010	991.785	15721810000000
353000	991.95	15722050000000
353010	992.02	15723430000000
354000	992.163	15723700000000
354010	992.232	15724930000000
355000	992.386	15725160000000
355010	992.455	15726370000000
356000	992.601	15726600000000
356010	992.67	15727710000000
357000	992.812	15727930000000
357010	992.88	15729010000000
358000	993.024	15729230000000
358010	993.092	15730310000000
359000	993.23	15730530000000
359010	993.298	15731580000000
360000	993.439	15731800000000
360010	993.507	15732860000000
361000	993.642	15733070000000
361010	993.71	15734120000000
362000	993.847	15734340000000
362010	993.915	15735380000000
363000	994.048	15735590000000
363010	994.115	15736620000000
364000	994.25	15736830000000
364010	994.317	15737860000000
365000	994.446	15738070000000
365010	994.514	15739090000000
366000	994.645	15739290000000
366010	994.712	15740310000000
367000	994.862	15740530000000
367010	994.931	15741720000000
368000	995.06	15741930000000
368010	995.128	15742980000000
369000	995.27	15743200000000
369010	995.337	15744250000000
370000	995.47	15744450000000
370010	995.537	15745480000000
371000	995.666	15745690000000
371010	995.734	15746710000000
372000	995.867	15746910000000
372010	995.935	15747930000000
373000	996.06	15748130000000
373010	996.128	15749130000000
374000	996.258	15749340000000
374010	996.326	15750340000000
375000	996.45	15750540000000
375010	996.517	15751530000000
376000	996.642	15751730000000
376010	996.708	15752790000000
377000	996.83	15752990000000
377010	996.897	15754140000000
378000	997.02	15754340000000
378010	997.086	15755370000000
379000	997.202	15755560000000
379010	997.268	15757580000000
380000	997.386	15757810000000
380010	997.452	15759030000000
381000	997.565	15759240000000
381010	997.631	15760260000000
382000	997.749	15760460000000
382010	997.814	15761470000000
383000	997.927	15761660000000
383010	997.993	15762640000000
384000	998.103	15762830000000
384010	998.169	15763800000000
385000	998.292	15764000000000
385010	998.358	15764980000000
386000	998.463	15765160000000
386010	998.528	15766120000000
387000	998.64	15766310000000
387010	998.704	15767280000000
388000	998.821	15767440000000
388010	998.886	15768410000000
389000	998.991	15768580000000
389010	999.055	15769500000000
390000	999.172	15769680000000
390010	999.237	15770710000000
391000	999.341	15770890000000
391010	999.406	15771830000000
392000	999.514	15772010000000
392010	999.578	15772920000000
393000	999.69	15773110000000
393010	999.755	15774030000000
394000	999.861	15774200000000
394010	999.925	15775100000000
395000	1000.04	15775280000000
395010	1000.1	15776270000000
396000	1000.21	15776450000000
396010	1000.27	15777370000000
397000	1000.38	15777550000000
397010	1000.44	15778570000000
398000	1000.55	15778750000000
398010	1000.61	15779920000000
399000	1000.72	15780090000000
399010	1000.78	15781130000000
400000	1000.9	15781320000000
400010	1000.96	15782390000000
401000	1001.07	15782570000000
401010	1001.13	15783490000000
402000	1001.25	15783680000000
402010	1001.31	15784600000000
403000	1001.43	15784800000000
403010	1001.5	15785730000000
404000	1001.61	15785910000000
404010	1001.67	15786820000000
405000	1001.79	15787000000000
405010	1001.85	15788900000000
406000	1001.95	15789110000000
406010	1002.02	15790410000000
407000	1002.12	15790610000000
407010	1002.18	15791660000000
408000	1002.3	15791800000000
408010	1002.37	15792880000000
409000	1002.48	15793070000000
409010	1002.55	15794040000000
410000	1002.66	15794220000000
410010	1002.72	15795150000000
411000	1002.83	15795330000000
411010	1002.9	15796260000000
412000	1003	15796430000000
412010	1003.07	15798060000000
413000	1003.16	15798400000000
413010	1003.23	15800840000000
414000	1003.32	15801090000000
414010	1003.39	15802430000000
415000	1003.48	15802620000000
415010	1003.54	15803610000000
416000	1003.63	15803780000000
416010	1003.69	15804740000000
417000	1003.78	15804910000000
417010	1003.84	15805990000000
418000	1003.93	15806170000000
418010	1003.99	15807130000000
419000	1004.08	15807300000000
419010	1004.14	15808220000000
420000	1004.22	15808370000000
420010	1004.28	15809280000000
421000	1004.37	15809430000000
421010	1004.42	15810290000000
422000	1004.51	15810450000000
422010	1004.57	15811280000000
423000	1004.65	15811420000000
423010	1004.71	15812230000000
424000	1004.79	15812380000000
424010	1004.85	15813170000000
425000	1004.96	15813340000000
425010	1005.02	15815370000000
426000	1005.09	15815540000000
426010	1005.15	15816590000000
427000	1005.25	15816770000000
427010	1005.31	15817670000000
428000	1005.38	15817800000000
428010	1005.44	15818630000000
429000	1005.53	15818790000000
429010	1005.59	15819620000000
430000	1005.66	15819750000000
430010	1005.72	15820510000000
431000	1005.81	15820660000000
431010	1005.86	15821460000000
432000	1005.94	15821590000000
432010	1006	15822350000000
433000	1006.07	15822480000000
433010	1006.13	15823240000000
434000	1006.21	15823380000000
434010	1006.27	15824130000000
435000	1006.35	15824270000000
435010	1006.41	15825040000000
436000	1006.5	15825190000000
436010	1006.55	15825950000000
437000	1006.64	15826090000000
437010	1006.69	15826850000000
438000	1006.78	15826990000000
438010	1006.84	15827880000000
439000	1006.91	15828020000000
439010	1006.97	15828800000000
440000	1007.05	15828930000000
440010	1007.1	15829680000000
441000	1007.18	15829810000000
441010	1007.24	15830540000000
442000	1007.31	15830670000000
442010	1007.37	15831390000000
443000	1007.44	15831520000000
443010	1007.5	15832230000000
444000	1007.57	15832360000000
444010	1007.63	15833120000000
445000	1007.7	15833250000000
445010	1007.75	15833960000000
446000	1007.82	15834080000000
446010	1007.88	15834780000000
447000	1007.95	15834910000000
447010	1008.01	15835610000000
448000	1008.08	15835730000000
448010	1008.13	15836710000000
449000	1008.2	15836840000000
449010	1008.26	15838530000000
450000	1008.33	15838690000000
450010	1008.38	15839780000000
451000	1008.44	15839920000000
451010	1008.5	15840690000000
452000	1008.58	15840830000000
452010	1008.64	15841600000000
453000	1008.7	15841730000000
453010	1008.76	15842440000000
454000	1008.83	15842570000000
454010	1008.89	15843290000000
455000	1008.95	15843410000000
455010	1009.01	15844100000000
456000	1009.08	15844220000000
456010	1009.13	15844910000000
457000	1009.19	15845030000000
457010	1009.25	15845700000000
458000	1009.31	15845820000000
458010	1009.37	15846490000000
459000	1009.43	15846600000000
459010	1009.49	15847510000000
460000	1009.54	15847620000000
460010	1009.6	15848300000000
461000	1009.66	15848420000000
461010	1009.72	15849080000000
462000	1009.77	15849190000000
462010	1009.83	15849830000000
463000	1009.87	15849930000000
463010	1009.92	15850530000000
464000	1009.98	15850640000000
464010	1010.03	15851370000000
465000	1010.08	15851480000000
465010	1010.14	15852110000000
466000	1010.19	15852220000000
466010	1010.25	15852830000000
467000	1010.3	15852940000000
467010	1010.36	15853560000000
468000	1010.41	15853660000000
468010	1010.46	15854270000000
469000	1010.53	15854380000000
469010	1010.58	15855010000000
470000	1010.63	15855110000000
470010	1010.69	15855720000000
471000	1010.74	15855820000000
471010	1010.8	15856430000000
472000	1010.86	15856540000000
472010	1010.92	15857200000000
473000	1010.96	15857300000000
473010	1011.02	15857930000000
474000	1011.08	15858030000000
474010	1011.13	15858670000000
475000	1011.18	15858770000000
475010	1011.24	15860620000000
476000	1011.29	15860800000000
476010	1011.35	15862810000000
477000	1011.39	15862960000000
477010	1011.44	15863870000000
478000	1011.51	15864000000000
478010	1011.56	15864750000000
479000	1011.61	15864860000000
479010	1011.67	15865560000000
480000	1011.73	15865670000000
480010	1011.78	15866320000000
481000	1011.83	15866420000000
481010	1011.88	15867060000000
482000	1011.94	15867160000000
482010	1011.99	15867790000000
483000	1012.04	15867880000000
483010	1012.09	15868480000000
484000	1012.14	15868580000000
484010	1012.2	15869180000000
485000	1012.24	15869270000000
485010	1012.29	15869860000000
486000	1012.34	15869950000000
486010	1012.39	15870540000000
487000	1012.44	15870620000000
487010	1012.49	15871200000000
488000	1012.53	15871280000000
488010	1012.59	15871980000000
489000	1012.63	15872170000000
489010	1012.68	15872880000000
490000	1012.72	15872970000000
490010	1012.78	15873560000000
491000	1012.82	15873650000000
491010	1012.87	15874200000000
492000	1012.9	15874290000000
492010	1012.96	15874830000000
493000	1013	15874930000000
493010	1013.05	15875480000000
494000	1013.09	15875560000000
494010	1013.14	15876090000000
495000	1013.18	15876180000000
495010	1013.23	15876710000000
496000	1013.27	15876800000000
496010	1013.33	15877330000000
497000	1013.36	15877420000000
497010	1013.41	15877940000000
498000	1013.45	15878020000000
498010	1013.51	15878540000000
499000	1013.54	15878620000000
499010	1013.6	15879130000000
500000	1013.64	15879210000000
500010	1013.69	15879730000000
501000	1013.73	15879810000000
501010	1013.78	15880320000000
502000	1013.8	15880390000000
502010	1013.85	15880870000000
503000	1013.89	15880950000000
503010	1013.94	15881450000000
504000	1013.96	15881510000000
504010	1014.02	15881980000000
505000	1014.05	15882060000000
505010	1014.11	15882560000000
506000	1014.13	15882630000000
506010	1014.19	15883110000000
507000	1014.22	15883190000000
507010	1014.27	15883670000000
508000	1014.3	15883750000000
508010	1014.36	15885290000000
509000	1014.38	15885400000000
509010	1014.43	15886320000000
510000	1014.45	15886410000000
510010	1014.5	15886970000000
511000	1014.53	15887040000000
511010	1014.58	15887550000000
512000	1014.59	15887610000000
512010	1014.64	15888090000000
513000	1014.67	15888160000000
513010	1014.72	15888640000000
514000	1014.74	15888710000000
514010	1014.79	15889180000000
515000	1014.82	15889240000000
515010	1014.87	15889690000000
516000	1014.9	15889770000000
516010	1014.95	15890250000000
517000	1014.97	15890300000000
517010	1015.01	15890750000000
518000	1015.02	15890790000000
518010	1015.07	15891200000000
519000	1015.09	15891270000000
519010	1015.14	15891700000000
520000	1015.14	15891740000000
520010	1015.19	15892150000000
521000	1015.22	15892200000000
521010	1015.26	15892630000000
522000	1015.29	15892690000000
522010	1015.34	15893120000000
523000	1015.36	15893180000000
523010	1015.41	15893610000000
524000	1015.43	15893670000000
524010	1015.48	15894090000000
525000	1015.5	15894160000000
525010	1015.55	15894590000000
526000	1015.56	15894640000000
526010	1015.61	15895030000000
527000	1015.63	15895120000000
527010	1015.67	15895530000000
528000	1015.69	15895550000000
528010	1015.74	15895980000000
529000	1015.76	15896040000000
529010	1015.81	15896440000000
530000	1015.82	15896490000000
530010	1015.87	15896880000000
531000	1015.9	15896940000000
531010	1015.94	15897350000000
532000	1015.96	15897400000000
532010	1016.01	15897800000000
533000	1016.04	15897870000000
533010	1016.08	15898280000000
534000	1016.1	15898340000000
534010	1016.15	15898750000000
535000	1016.18	15898810000000
535010	1016.23	15899230000000
536000	1016.25	15899290000000
536010	1016.29	15899700000000
537000	1016.32	15899760000000
537010	1016.37	15900190000000
538000	1016.39	15900240000000
538010	1016.43	15900650000000
539000	1016.46	15901070000000
539010	1016.51	15902180000000
540000	1016.53	15902260000000
540010	1016.57	15902830000000
541000	1016.6	15902900000000
541010	1016.65	15903460000000
542000	1016.66	15903540000000
542010	1016.72	15904090000000
543000	1016.74	15904160000000
543010	1016.79	15904610000000
544000	1016.8	15904660000000
544010	1016.85	15905080000000
545000	1016.88	15905150000000
545010	1016.93	15905590000000
546000	1016.95	15905640000000
546010	1016.99	15906030000000
547000	1017.02	15906090000000
547010	1017.07	15906510000000
548000	1017.09	15906560000000
548010	1017.14	15906950000000
549000	1017.16	15907010000000
549010	1017.21	15907420000000
550000	1017.22	15907470000000
550010	1017.27	15907850000000
551000	1017.3	15907910000000
551010	1017.35	15908320000000
552000	1017.34	15908350000000
552010	1017.39	15908690000000
553000	1017.42	15908750000000
553010	1017.46	15909140000000
554000	1017.46	15909180000000
554010	1017.51	15909520000000
555000	1017.53	15909580000000
555010	1017.58	15909960000000
556000	1017.58	15909990000000
556010	1017.63	15910340000000
557000	1017.65	15910390000000
557010	1017.7	15910770000000
558000	1017.67	15910780000000
558010	1017.71	15911050000000
559000	1017.73	15911100000000
559010	1017.77	15911430000000
560000	1017.76	15911450000000
560010	1017.81	15911740000000
561000	1017.81	15911780000000
561010	1017.85	15912080000000
562000	1017.86	15912120000000
562010	1017.9	15912430000000
563000	1017.9	15912470000000
563010	1017.95	15912780000000
564000	1017.96	15912820000000
564010	1018	15913140000000
565000	1018	15913170000000
565010	1018.05	15913490000000
566000	1018.06	15913530000000
566010	1018.1	15913860000000
567000	1018.11	15913890000000
567010	1018.15	15914210000000
568000	1018.16	15914250000000
568010	1018.21	15914580000000
569000	1018.21	15914610000000
569010	1018.26	15914930000000
570000	1018.27	15914970000000
570010	1018.31	15915300000000
571000	1018.32	15915330000000
571010	1018.36	15915640000000
572000	1018.38	15915670000000
572010	1018.42	15915980000000
573000	1018.43	15916020000000
573010	1018.48	15916330000000
574000	1018.49	15916370000000
574010	1018.54	15916700000000
575000	1018.54	15916740000000
575010	1018.59	15917080000000
576000	1018.58	15917110000000
576010	1018.62	15917570000000
577000	1018.63	15917610000000
577010	1018.67	15917930000000
578000	1018.67	15917960000000
578010	1018.71	15918260000000
579000	1018.71	15918290000000
579010	1018.75	15918580000000
580000	1018.76	15918620000000
580010	1018.81	15918930000000
581000	1018.8	15918960000000
581010	1018.85	15919250000000
582000	1018.86	15919290000000
582010	1018.9	15919610000000
583000	1018.9	15919640000000
583010	1018.94	15919930000000
584000	1018.95	15919970000000
584010	1019	15920280000000
585000	1019	15920310000000
585010	1019.04	15920610000000
586000	1019.05	15920650000000
586010	1019.09	15921000000000
587000	1019.1	15921130000000
587010	1019.14	15921550000000
588000	1019.12	15921560000000
588010	1019.17	15921770000000
589000	1019.17	15921790000000
589010	1019.21	15922030000000
590000	1019.2	15922050000000
590010	1019.24	15922290000000
591000	1019.24	15922310000000
591010	1019.28	15922570000000
592000	1019.28	15922590000000
592010	1019.32	15922840000000
593000	1019.33	15922870000000
593010	1019.37	15923140000000
594000	1019.37	15923170000000
594010	1019.41	15923440000000
595000	1019.37	15923430000000
595010	1019.41	15923600000000
596000	1019.44	15923650000000
596010	1019.48	15923950000000
597000	1019.45	15923950000000
597010	1019.49	15924160000000
598000	1019.5	15924200000000
598010	1019.54	15924470000000
599000	1019.5	15924460000000
599010	1019.54	15924650000000
600000	1019.54	15924670000000
600010	1019.58	15924910000000
601000	1019.53	15924890000000
601010	1019.57	15925040000000
602000	1019.59	15925070000000
602010	1019.62	15925340000000
603000	1019.55	15925300000000
603010	1019.59	15925400000000
604000	1019.64	15925460000000
604010	1019.68	15925770000000
605000	1019.64	15925760000000
605010	1019.68	15925940000000
606000	1019.7	15925980000000
606010	1019.74	15926250000000
607000	1019.7	15926240000000
607010	1019.74	15926430000000
608000	1019.73	15926440000000
608010	1019.77	15926650000000
609000	1019.76	15926670000000
609010	1019.8	15926890000000
610000	1019.79	15926900000000
610010	1019.82	15927130000000
611000	1019.8	15927180000000
611010	1019.84	15927320000000
612000	1019.86	15927410000000
612010	1019.89	15927690000000
613000	1019.87	15927690000000
613010	1019.9	15927920000000
614000	1019.87	15927920000000
614010	1019.91	15928090000000
615000	1019.94	15928140000000
615010	1019.98	15928430000000
616000	1019.95	15928420000000
616010	1019.99	15928610000000
617000	1019.97	15928610000000
617010	1020	15928780000000
618000	1020.04	15928840000000
618010	1020.08	15929140000000
619000	1020.05	15929140000000
619010	1020.08	15929320000000
620000	1020.12	15929370000000
620010	1020.15	15929660000000
621000	1020.11	15929640000000
621010	1020.14	15929800000000
622000	1020.19	15929860000000
622010	1020.23	15930170000000
623000	1020.2	15930170000000
623010	1020.24	15930390000000
624000	1020.26	15930420000000
624010	1020.29	15930690000000
625000	1020.3	15930710000000
625010	1020.33	15930970000000
626000	1020.28	15930940000000
626010	1020.32	15931080000000
627000	1020.37	15931140000000
627010	1020.4	15931460000000
628000	1020.37	15931450000000
628010	1020.41	15931650000000
629000	1020.41	15931660000000
629010	1020.44	15931880000000
630000	1020.44	15931900000000
630010	1020.48	15932140000000
631000	1020.46	15932140000000
631010	1020.5	15932340000000
632000	1020.49	15932360000000
632010	1020.53	15932580000000
633000	1020.52	15932590000000
633010	1020.56	15932810000000
634000	1020.53	15932800000000
634010	1020.56	15932970000000
635000	1020.55	15932980000000
635010	1020.59	15933160000000
636000	1020.56	15933160000000
636010	1020.59	15933310000000
637000	1020.58	15933320000000
637010	1020.61	15933480000000
638000	1020.59	15933480000000
638010	1020.63	15933650000000
639000	1020.6	15933650000000
639010	1020.64	15933800000000
640000	1020.64	15933820000000
640010	1020.67	15934020000000
641000	1020.64	15934010000000
641010	1020.68	15934160000000
642000	1020.68	15934180000000
642010	1020.72	15934390000000
643000	1020.7	15934390000000
643010	1020.74	15934580000000
644000	1020.74	15934600000000
644010	1020.77	15934800000000
645000	1020.76	15934810000000
645010	1020.79	15935000000000
646000	1020.9	15935120000000
646010	1020.94	15935560000000
647000	1020.93	15935570000000
647010	1020.97	15935830000000
648000	1021.03	15935910000000
648010	1021.07	15936290000000
649000	1021.05	15936310000000
649010	1021.09	15936550000000
650000	1021.11	15936590000000
650010	1021.14	15936860000000
651000	1021.13	15936880000000
651010	1021.17	15937100000000
652000	1021.17	15937130000000
652010	1021.2	15937360000000
653000	1021.16	15937340000000
653010	1021.19	15937480000000
654000	1021.19	15937510000000
654010	1021.23	15937710000000
655000	1021.16	15937680000000
655010	1021.2	15937760000000
656000	1021.2	15937780000000
656010	1021.23	15937960000000
657000	1021.19	15937940000000
657010	1021.22	15938060000000
658000	1021.2	15938060000000
658010	1021.23	15938190000000
659000	1021.18	15938160000000
659010	1021.22	15938250000000
660000	1021.18	15938230000000
660010	1021.22	15938330000000
661000	1021.17	15938310000000
661010	1021.21	15938390000000
662000	1021.18	15938390000000
662010	1021.22	15938510000000
663000	1021.18	15938480000000
663010	1021.21	15938570000000
664000	1021.19	15938570000000
664010	1021.22	15938700000000
665000	1021.19	15938690000000
665010	1021.23	15938800000000
666000	1021.21	15938800000000
666010	1021.24	15938930000000
667000	1021.2	15938910000000
667010	1021.23	15938990000000
668000	1021.21	15938990000000
668010	1021.24	15939110000000
669000	1021.19	15939070000000
669010	1021.22	15939120000000
670000	1021.2	15939120000000
670010	1021.23	15939220000000
671000	1021.19	15939200000000
671010	1021.22	15939280000000
672000	1021.16	15939230000000
672010	1021.19	15939250000000
673000	1021.17	15939240000000
673010	1021.19	15939330000000
674000	1021.14	15939290000000
674010	1021.17	15939330000000
675000	1021.14	15939310000000
675010	1021.17	15939370000000
676000	1021.15	15939370000000
676010	1021.18	15939460000000
677000	1021.15	15939440000000
677010	1021.18	15939520000000
678000	1021.14	15939500000000
678010	1021.16	15939540000000
679000	1021.13	15939520000000
679010	1021.16	15939580000000
680000	1021.1	15939540000000
680010	1021.13	15939550000000
681000	1021.1	15939540000000
681010	1021.13	15939600000000
682000	1021.07	15939560000000
682010	1021.1	15939570000000
683000	1021.08	15939560000000
683010	1021.1	15939620000000
684000	1021.07	15939590000000
684010	1021.09	15939640000000
685000	1021.06	15939620000000
685010	1021.09	15939680000000
686000	1021.04	15939640000000
686010	1021.06	15939660000000
687000	1021.01	15939620000000
687010	1021.04	15939620000000
688000	1021	15939580000000
688010	1021.02	15939600000000
689000	1020.97	15939560000000
689010	1021	15939560000000
690000	1020.97	15939540000000
690010	1020.99	15939570000000
691000	1020.95	15939540000000
691010	1020.98	15939570000000
692000	1020.94	15939540000000
692010	1020.96	15939550000000
693000	1020.93	15939530000000
693010	1020.95	15939560000000
694000	1020.88	15939510000000
694010	1020.91	15939470000000
695000	1020.87	15939440000000
695010	1020.89	15939430000000
696000	1020.84	15939390000000
696010	1020.86	15939370000000
697000	1020.82	15939340000000
697010	1020.84	15939330000000
698000	1020.81	15939300000000
698010	1020.83	15939310000000
699000	1020.79	15939280000000
699010	1020.82	15939290000000
700000	1020.79	15939280000000
700010	1020.82	15939320000000
701000	1020.78	15939300000000
701010	1020.81	15939330000000
702000	1020.78	15939310000000
702010	1020.81	15939350000000
703000	1020.79	15939350000000
703010	1020.81	15939410000000
704000	1020.78	15939390000000
704010	1020.81	15939440000000
705000	1020.79	15939430000000
705010	1020.81	15939500000000
706000	1020.79	15939490000000
706010	1020.82	15939550000000
707000	1020.79	15939540000000
707010	1020.82	15939600000000
708000	1020.83	15939620000000
708010	1020.85	15939750000000
709000	1020.8	15939720000000
709010	1020.83	15939750000000
710000	1020.79	15939730000000
710010	1020.81	15939750000000
711000	1020.78	15939730000000
711010	1020.8	15939770000000
712000	1020.76	15939740000000
712010	1020.79	15939750000000
713000	1020.76	15939730000000
713010	1020.79	15939780000000
714000	1020.76	15939760000000
714010	1020.78	15939810000000
715000	1020.76	15939790000000
715010	1020.78	15939840000000
716000	1020.76	15939830000000
716010	1020.78	15939890000000
717000	1020.75	15939870000000
717010	1020.78	15939920000000
718000	1020.8	15939950000000
718010	1020.82	15940090000000
719000	1020.77	15940060000000
719010	1020.79	15940080000000
720000	1020.72	15940030000000
720010	1020.74	15939980000000
721000	1020.75	15939990000000
721010	1020.77	15940070000000
722000	1020.71	15940030000000
722010	1020.74	15940020000000
723000	1020.63	15939930000000
723010	1020.65	15939800000000
724000	1020.64	15939790000000
724010	1020.66	15939820000000
725000	1020.57	15939740000000
725010	1020.59	15939640000000
726000	1020.53	15939590000000
726010	1020.55	15939510000000
727000	1020.55	15939510000000
727010	1020.57	15939570000000
728000	1020.52	15939530000000
728010	1020.54	15939500000000
729000	1020.48	15939450000000
729010	1020.49	15939370000000
730000	1020.52	15939400000000
730010	1020.54	15939510000000
731000	1020.48	15939460000000
731010	1020.5	15939440000000
732000	1020.45	15939400000000
732010	1020.47	15939350000000
733000	1020.45	15939330000000
733010	1020.47	15939350000000
734000	1020.46	15939340000000
734010	1020.48	15939390000000
735000	1020.45	15939370000000
735010	1020.47	15939400000000
736000	1020.4	15939340000000
736010	1020.41	15939250000000
737000	1020.41	15939250000000
737010	1020.43	15939280000000
738000	1020.35	15939220000000
738010	1020.37	15939150000000
739000	1020.35	15939130000000
739010	1020.37	15939120000000
740000	1020.38	15939140000000
740010	1020.41	15939240000000
741000	1020.38	15939220000000
741010	1020.4	15939260000000
742000	1020.34	15939220000000
742010	1020.36	15939170000000
743000	1020.36	15939180000000
743010	1020.38	15939240000000
744000	1020.31	15939190000000
744010	1020.33	15939140000000
745000	1020.33	15939140000000
745010	1020.35	15939180000000
746000	1020.31	15939160000000
746010	1020.34	15939180000000
747000	1020.31	15939160000000
747010	1020.33	15939180000000
748000	1020.31	15939170000000
748010	1020.33	15939200000000
749000	1020.3	15939180000000
749010	1020.32	15939200000000
750000	1020.3	15939180000000
750010	1020.32	15939230000000
751000	1020.34	15939260000000
751010	1020.36	15939390000000
752000	1020.31	15939350000000
752010	1020.34	15939360000000
753000	1020.26	15939300000000
753010	1020.28	15939230000000
754000	1020.27	15939220000000
754010	1020.29	15939250000000
755000	1020.21	15939180000000
755010	1020.23	15939090000000
756000	1020.22	15939080000000
756010	1020.23	15939100000000
757000	1020.19	15939070000000
757010	1020.21	15939040000000
758000	1020.18	15939000000000
758010	1020.2	15939000000000
759000	1020.17	15938950000000
759010	1020.18	15938970000000
760000	1020.21	15938970000000
760010	1020.23	15939100000000
761000	1020.21	15939070000000
761010	1020.23	15939160000000
762000	1020.14	15939060000000
762010	1020.16	15938980000000
763000	1020.18	15938970000000
763010	1020.19	15939090000000
764000	1020.18	15939070000000
764010	1020.2	15939150000000
765000	1020.19	15939130000000
765010	1020.2	15939200000000
766000	1020.23	15939210000000
766010	1020.25	15939360000000
767000	1020.2	15939310000000
767010	1020.21	15939320000000
768000	1020.11	15939220000000
768010	1020.12	15939080000000
769000	1020.1	15939040000000
769010	1020.12	15939040000000
770000	1020.02	15938950000000
770010	1020.04	15939130000000
771000	1020.08	15939140000000
771010	1020.09	15939170000000
772000	1020.06	15939130000000
772010	1020.07	15939110000000
773000	1020.09	15939110000000
773010	1020.11	15939180000000
774000	1020.09	15939150000000
774010	1020.11	15939200000000
775000	1020.1	15939180000000
775010	1020.12	15939230000000
776000	1020.11	15939210000000
776010	1020.12	15939270000000
777000	1020.11	15939240000000
777010	1020.12	15939290000000
778000	1020.11	15939270000000
778010	1020.12	15939320000000
779000	1020.11	15939300000000
779010	1020.13	15939360000000
780000	1020.11	15939330000000
780010	1020.13	15939380000000
781000	1020.11	15939350000000
781010	1020.13	15939400000000
782000	1020.11	15939380000000
782010	1020.13	15939430000000
783000	1020.11	15939400000000
783010	1020.12	15939440000000
784000	1020.1	15939410000000
784010	1020.12	15939460000000
785000	1020.1	15939430000000
785010	1020.11	15939460000000
786000	1020.09	15939430000000
786010	1020.1	15939450000000
787000	1020.06	15939410000000
787010	1020.08	15939410000000
788000	1020.05	15939370000000
788010	1020.07	15939390000000
789000	1020.04	15939340000000
789010	1020.05	15939350000000
790000	1020.03	15939320000000
790010	1020.04	15939340000000
791000	1019.99	15939280000000
791010	1020.01	15939240000000
792000	1019.99	15939210000000
792010	1020	15939230000000
793000	1019.96	15939180000000
793010	1019.97	15939150000000
794000	1019.94	15939110000000
794010	1019.95	15939080000000
795000	1019.92	15939040000000
795010	1019.94	15939030000000
796000	1019.89	15938980000000
796010	1019.9	15938940000000
797000	1019.88	15938900000000
797010	1019.89	15938880000000
798000	1019.84	15938830000000
798010	1019.86	15938790000000
799000	1019.83	15938750000000
799010	1019.84	15938720000000
800000	1019.8	15938680000000
800010	1019.82	15938650000000
801000	1019.78	15938610000000
801010	1019.79	15938580000000
802000	1019.77	15938550000000
802010	1019.79	15938550000000
803000	1019.75	15938510000000
803010	1019.77	15938490000000
804000	1019.75	15938460000000
804010	1019.76	15938470000000
805000	1019.73	15938430000000
805010	1019.75	15938420000000
806000	1019.72	15938380000000
806010	1019.73	15938360000000
807000	1019.71	15938340000000
807010	1019.72	15938340000000
808000	1019.69	15938300000000
808010	1019.7	15938290000000
809000	1019.68	15938260000000
809010	1019.69	15938260000000
810000	1019.67	15938220000000
810010	1019.68	15938220000000
811000	1019.64	15938180000000
811010	1019.66	15938150000000
812000	1019.64	15938130000000
812010	1019.65	15938130000000
813000	1019.58	15938060000000
813010	1019.59	15937960000000
814000	1019.57	15937920000000
814010	1019.58	15937890000000
815000	1019.52	15937820000000
815010	1019.53	15937740000000
816000	1019.49	15937690000000
816010	1019.5	15937620000000
817000	1019.47	15937590000000
817010	1019.48	15937550000000
818000	1019.44	15937500000000
818010	1019.46	15937440000000
819000	1019.43	15937410000000
819010	1019.44	15937360000000
820000	1019.41	15937330000000
820010	1019.42	15937290000000
821000	1019.38	15937250000000
821010	1019.39	15937200000000
822000	1019.37	15937170000000
822010	1019.38	15937140000000
823000	1019.35	15937110000000
823010	1019.36	15937060000000
824000	1019.33	15937030000000
824010	1019.35	15937000000000
825000	1019.32	15936970000000
825010	1019.33	15936930000000
826000	1019.3	15936900000000
826010	1019.31	15936850000000
827000	1019.28	15936820000000
827010	1019.29	15936780000000
828000	1019.26	15936750000000
828010	1019.27	15936710000000
829000	1019.25	15936690000000
829010	1019.25	15936650000000
830000	1019.23	15936620000000
830010	1019.24	15936580000000
831000	1019.21	15936550000000
831010	1019.21	15936500000000
832000	1019.2	15936480000000
832010	1019.21	15936460000000
833000	1019.17	15936430000000
833010	1019.18	15936380000000
834000	1019.16	15936360000000
834010	1019.17	15936320000000
835000	1019.13	15936290000000
835010	1019.14	15936240000000
836000	1019.11	15936210000000
836010	1019.12	15936170000000
837000	1019.1	15936150000000
837010	1019.11	15936110000000
838000	1019.08	15936080000000
838010	1019.09	15936030000000
839000	1019.05	15936000000000
839010	1019.06	15935940000000
840000	1019.04	15935930000000
840010	1019.05	15935890000000
841000	1019.01	15935860000000
841010	1019.02	15935800000000
842000	1019	15935780000000
842010	1019.01	15935750000000
843000	1018.98	15935720000000
843010	1018.99	15935670000000
844000	1018.97	15935640000000
844010	1018.97	15935600000000
845000	1018.93	15935560000000
845010	1018.94	15935490000000
846000	1018.92	15935470000000
846010	1018.93	15935430000000
847000	1018.9	15935400000000
847010	1018.91	15935350000000
848000	1018.86	15935310000000
848010	1018.87	15935230000000
849000	1018.86	15935210000000
849010	1018.87	15935180000000
850000	1018.83	15935150000000
850010	1018.84	15935090000000
851000	1018.78	15935030000000
851010	1018.79	15934920000000
852000	1018.8	15934920000000
852010	1018.8	15934920000000
853000	1018.74	15934870000000
853010	1018.75	15934770000000
854000	1018.75	15934760000000
854010	1018.76	15934740000000
855000	1018.72	15934710000000
855010	1018.73	15934660000000
856000	1018.67	15934600000000
856010	1018.68	15934480000000
857000	1018.68	15934480000000
857010	1018.69	15934480000000
858000	1018.63	15934420000000
858010	1018.63	15934300000000
859000	1018.64	15934300000000
859010	1018.65	15934300000000
860000	1018.61	15934260000000
860010	1018.61	15934190000000
861000	1018.59	15934170000000
861010	1018.6	15934120000000
862000	1018.58	15934100000000
862010	1018.58	15934050000000
863000	1018.55	15934020000000
863010	1018.56	15933960000000
864000	1018.53	15933940000000
864010	1018.54	15933880000000
865000	1018.51	15933850000000
865010	1018.52	15933790000000
866000	1018.46	15933740000000
866010	1018.47	15933620000000
867000	1018.47	15933610000000
867010	1018.47	15933590000000
868000	1018.4	15933530000000
868010	1018.41	15933390000000
869000	1018.41	15933380000000
869010	1018.42	15933370000000
870000	1018.35	15933300000000
870010	1018.35	15933160000000
871000	1018.21	15933020000000
871010	1018.21	15932690000000
872000	1018.3	15932760000000
872010	1018.3	15932860000000
873000	1018.25	15932810000000
873010	1018.25	15932710000000
874000	1018.27	15932720000000
874010	1018.27	15932720000000
875000	1018.25	15932700000000
875010	1018.25	15932670000000
876000	1018.2	15932620000000
876010	1018.2	15932430000000
877000	1018.22	15932490000000
877010	1018.23	15932450000000
878000	1018.15	15932430000000
878010	1018.15	15932230000000
879000	1018.18	15932290000000
879010	1018.18	15932250000000
880000	1018.1	15932230000000
880010	1018.1	15932000000000
881000	1018.12	15932010000000
881010	1018.12	15931990000000
882000	1018.05	15931930000000
882010	1018.05	15931780000000
883000	1018.06	15931780000000
883010	1018.07	15931770000000
884000	1018	15931700000000
884010	1018	15931560000000
885000	1018.02	15931570000000
885010	1018.02	15931570000000
886000	1017.93	15931490000000
886010	1017.94	15931310000000
887000	1017.98	15931330000000
887010	1017.98	15931370000000
888000	1017.87	15931270000000
888010	1017.87	15931060000000
889000	1017.91	15931080000000
889010	1017.91	15931090000000
890000	1017.82	15931010000000
890010	1017.82	15930830000000
891000	1017.85	15930850000000
891010	1017.86	15930850000000
892000	1017.77	15930770000000
892010	1017.77	15930590000000
893000	1017.8	15930610000000
893010	1017.81	15930630000000
894000	1017.71	15930530000000
894010	1017.71	15930320000000
895000	1017.75	15930350000000
895010	1017.75	15930380000000
896000	1017.7	15930330000000
896010	1017.71	15930230000000
897000	1017.64	15930170000000
897010	1017.64	15930010000000
898000	1017.52	15929890000000
898010	1017.52	15929580000000
899000	1017.56	15929610000000
899010	1017.57	15929610000000
900000	1017.5	15929550000000
900010	1017.51	15929420000000
901000	1017.51	15929410000000
901010	1017.51	15929360000000
902000	1017.5	15929350000000
902010	1017.51	15929320000000
903000	1017.41	15929230000000
903010	1017.41	15929010000000
904000	1017.46	15929040000000
904010	1017.46	15929080000000
905000	1017.4	15929020000000
905010	1017.4	15928890000000
906000	1017.34	15928830000000
906010	1017.34	15928660000000
907000	1017.38	15928680000000
907010	1017.38	15928700000000
908000	1017.32	15928640000000
908010	1017.32	15928490000000
909000	1017.26	15928430000000
909010	1017.26	15928260000000
910000	1017.3	15928280000000
910010	1017.3	15928300000000
911000	1017.24	15928240000000
911010	1017.24	15928110000000
912000	1017.18	15928040000000
912010	1017.17	15927860000000
913000	1017.22	15927890000000
913010	1017.22	15927920000000
914000	1017.15	15927860000000
914010	1017.16	15927730000000
915000	1017.08	15927650000000
915010	1017.07	15927430000000
916000	1016.97	15927330000000
916010	1016.96	15927030000000
917000	1017	15927050000000
917010	1017	15927030000000
918000	1016.92	15926960000000
918010	1016.93	15926780000000
919000	1016.95	15926800000000
919010	1016.95	15926780000000
920000	1016.86	15926690000000
920010	1016.85	15926460000000
921000	1016.76	15926370000000
921010	1016.75	15926080000000
922000	1016.78	15926090000000
922010	1016.78	15926060000000
923000	1016.74	15926010000000
923010	1016.74	15925890000000
924000	1016.76	15925900000000
924010	1016.76	15925880000000
925000	1016.76	15925870000000
925010	1016.76	15925840000000
926000	1016.67	15925760000000
926010	1016.67	15925540000000
927000	1016.73	15925580000000
927010	1016.73	15925630000000
928000	1016.67	15925580000000
928010	1016.67	15925450000000
929000	1016.6	15925380000000
929010	1016.6	15925190000000
930000	1016.66	15925230000000
930010	1016.66	15925280000000
931000	1016.59	15925220000000
931010	1016.6	15925100000000
932000	1016.52	15925020000000
932010	1016.52	15924820000000
933000	1016.43	15924720000000
933010	1016.42	15924460000000
934000	1016.49	15924500000000
934010	1016.49	15924550000000
935000	1016.41	15924470000000
935010	1016.41	15924300000000
936000	1016.46	15924340000000
936010	1016.46	15924370000000
937000	1016.35	15924270000000
937010	1016.35	15924030000000
938000	1016.42	15924090000000
938010	1016.43	15924160000000
939000	1016.27	15924010000000
939010	1016.27	15923690000000
940000	1016.36	15923770000000
940010	1016.36	15923860000000
941000	1016.21	15923720000000
941010	1016.21	15923530000000
942000	1016.3	15923620000000
942010	1016.31	15923820000000
943000	1016.15	15923690000000
943010	1016.16	15923300000000
944000	1016.11	15923240000000
944010	1016.1	15923030000000
945000	1016.12	15923040000000
945010	1016.12	15923010000000
946000	1016.03	15922920000000
946010	1016.03	15922650000000
947000	1016.04	15922650000000
947010	1016.04	15922590000000
948000	1015.95	15922500000000
948010	1015.95	15922260000000
949000	1015.98	15922270000000
949010	1015.98	15922230000000
950000	1015.84	15922100000000
950010	1015.84	15921770000000
951000	1015.77	15921690000000
951010	1015.76	15921420000000
952000	1015.81	15921450000000
952010	1015.82	15921450000000
953000	1015.75	15921370000000
953010	1015.75	15921200000000
954000	1015.79	15921220000000
954010	1015.79	15921220000000
955000	1015.68	15921120000000
955010	1015.67	15920850000000
956000	1015.75	15920910000000
956010	1015.75	15920970000000
957000	1015.56	15920790000000
957010	1015.56	15920380000000
958000	1015.68	15920480000000
958010	1015.69	15920610000000
959000	1015.54	15920470000000
959010	1015.53	15920160000000
960000	1015.64	15920250000000
960010	1015.64	15920360000000
961000	1015.48	15920210000000
961010	1015.47	15919870000000
962000	1015.58	15919950000000
962010	1015.58	15920040000000
963000	1015.41	15919880000000
963010	1015.41	15919540000000
964000	1015.52	15919630000000
964010	1015.52	15919740000000
965000	1015.35	15919580000000
965010	1015.35	15919240000000
966000	1015.46	15919330000000
966010	1015.46	15919440000000
967000	1015.3	15919280000000
967010	1015.3	15918940000000
968000	1015.41	15919030000000
968010	1015.41	15919140000000
969000	1015.23	15918980000000
969010	1015.23	15918620000000
970000	1015.2	15918580000000
970010	1015.19	15918380000000
971000	1015.19	15918370000000
971010	1015.19	15918290000000
972000	1015.18	15918270000000
972010	1015.18	15918190000000
973000	1015.19	15918190000000
973010	1015.19	15918160000000
974000	1015.08	15918060000000
974010	1015.07	15917780000000
975000	1015.18	15917860000000
975010	1015.18	15917990000000
976000	1015.02	15917840000000
976010	1015.01	15917510000000
977000	1015.13	15917600000000
977010	1015.13	15917710000000
978000	1014.96	15917560000000
978010	1014.96	15917210000000
979000	1015.07	15917300000000
979010	1015.07	15917400000000
980000	1014.91	15917260000000
980010	1014.9	15916930000000
981000	1014.86	15916880000000
981010	1014.86	15916670000000
982000	1014.87	15916660000000
982010	1014.87	15916610000000
983000	1014.78	15916520000000
983010	1014.77	15916270000000
984000	1014.85	15916330000000
984010	1014.85	15916400000000
985000	1014.74	15916300000000
985010	1014.74	15916050000000
986000	1014.68	15915990000000
986010	1014.67	15915760000000
987000	1014.71	15915780000000
987010	1014.7	15915750000000
988000	1014.61	15915660000000
988010	1014.61	15915420000000
989000	1014.7	15915490000000
989010	1014.7	15915580000000
990000	1014.58	15915470000000
990010	1014.58	15915220000000
991000	1014.68	15915310000000
991010	1014.68	15915430000000
992000	1014.53	15915290000000
992010	1014.52	15914970000000
993000	1014.5	15914930000000
993010	1014.49	15914740000000
994000	1014.49	15914730000000
994010	1014.49	15914670000000
[truncated: 2,011 more rows]

## Sheet: Table S10
Ensemble 1: 1.2 x outgassing rate
Time (yr)	Global pCO2 (μatm)	Ca2+ weathering flux (moles/yr)
0.5	833.483	14795470000000
1.5	833.49	14796270000000
2.5	833.498	14796800000000
3.5	833.505	14797110000000
4.5	833.513	14797440000000
5.5	833.52	14798020000000
6.5	833.528	14799480000000
7.5	833.536	14799850000000
8.5	833.543	14799360000000
9.5	833.549	14798330000000
1000.5	836.22	14800290000000
1009.5	836.429	14801690000000
2000.5	838.198	14803630000000
2009.5	838.394	14815400000000
3000.5	840.371	14818080000000
3009.5	840.589	14822850000000
4000.5	842.287	14824620000000
4009.5	842.502	14829980000000
5000.5	844.233	14833090000000
5009.5	844.454	14845270000000
6000.5	846.025	14846440000000
6009.5	846.24	14847480000000
7000.5	847.732	14848670000000
7009.5	847.961	14860280000000
8000.5	849.305	14862390000000
8009.5	849.52	14867540000000
9000.5	850.711	14868660000000
9009.5	850.917	14871750000000
10000.5	852.224	14874210000000
10009.5	852.439	14886600000000
11000.5	853.819	14888650000000
11009.5	854.017	14889560000000
12000.5	855.334	14890340000000
12009.5	855.541	14899540000000
13000.5	856.907	14901990000000
13009.5	857.112	14908920000000
14000.5	858.435	14909970000000
14009.5	858.629	14911720000000
15000.5	859.88	14913820000000
15009.5	860.083	14925510000000
16000.5	861.42	14928020000000
16009.5	861.615	14930940000000
17000.5	862.922	14932240000000
17009.5	863.114	14939050000000
18000.5	864.402	14941830000000
18009.5	864.598	14950920000000
19000.5	865.857	14951740000000
19009.5	866.038	14952150000000
20000.5	867.231	14953740000000
20009.5	867.423	14965360000000
21000.5	868.695	14967250000000
21009.5	868.873	14971500000000
22000.5	870.12	14972750000000
22009.5	870.296	14977200000000
23000.5	871.563	14979800000000
23009.5	871.742	14991580000000
24000.5	872.949	14992870000000
24009.5	873.114	14991920000000
25000.5	874.383	14993070000000
25009.5	874.565	15004490000000
26000.5	875.807	15006470000000
26009.5	875.977	15011940000000
27000.5	877.136	15012910000000
27009.5	877.308	15015260000000
28000.5	878.476	15017300000000
28009.5	878.652	15028320000000
29000.5	879.771	15031160000000
29009.5	879.933	15032070000000
30000.5	881.047	15032520000000
30009.5	881.218	15040730000000
31000.5	882.374	15043110000000
31009.5	882.534	15050660000000
32000.5	883.792	15051500000000
32009.5	883.952	15051920000000
33000.5	884.993	15053630000000
33009.5	885.151	15064800000000
34000.5	886.384	15066580000000
34009.5	886.55	15070400000000
35000.5	887.672	15071510000000
35009.5	887.835	15076040000000
36000.5	888.816	15078360000000
36009.5	888.976	15088720000000
37000.5	890.048	15089620000000
37009.5	890.203	15088270000000
38000.5	891.399	15089250000000
38009.5	891.559	15100210000000
39000.5	892.715	15102050000000
39009.5	892.862	15107390000000
40000.5	893.981	15108190000000
40009.5	894.125	15110060000000
41000.5	895.356	15112270000000
41009.5	895.51	15122990000000
42000.5	896.559	15125090000000
42009.5	896.698	15126910000000
43000.5	897.871	15127310000000
43009.5	898.029	15135130000000
44000.5	899.077	15137470000000
44009.5	899.224	15145430000000
45000.5	900.261	15146000000000
45009.5	900.408	15145210000000
46000.5	901.592	15146970000000
46009.5	901.746	15158300000000
47000.5	902.885	15159950000000
47009.5	903.028	15163990000000
48000.5	904.097	15164950000000
48009.5	904.235	15168280000000
49000.5	905.405	15170680000000
49009.5	905.554	15180920000000
50000.5	906.652	15183100000000
50009.5	906.79	15181640000000
51000.5	907.859	15182500000000
51009.5	908.01	15193010000000
52000.5	909.077	15194820000000
52009.5	909.214	15200750000000
53000.5	910.337	15201450000000
53009.5	910.477	15202100000000
54000.5	911.518	15203920000000
54009.5	911.66	15214510000000
55000.5	912.718	15216010000000
55009.5	912.856	15219360000000
56000.5	913.925	15220180000000
56009.5	914.063	15224910000000
57000.5	915.151	15227350000000
57009.5	915.287	15236820000000
58000.5	916.356	15238530000000
58009.5	916.479	15236890000000
59000.5	917.543	15237810000000
59009.5	917.674	15248390000000
60000.5	918.749	15250170000000
60009.5	918.872	15256080000000
61000.5	919.919	15256690000000
61009.5	920.04	15257090000000
62000.5	921.108	15258960000000
62009.5	921.235	15269270000000
63000.5	922.217	15270650000000
63009.5	922.332	15273820000000
64000.5	923.354	15274540000000
64009.5	923.475	15279160000000
65000.5	924.501	15281460000000
65009.5	924.624	15289860000000
66000.5	925.692	15292170000000
66009.5	925.81	15290560000000
67000.5	926.828	15291410000000
67009.5	926.953	15301480000000
68000.5	928.036	15303300000000
68009.5	928.157	15309660000000
69000.5	929.177	15310210000000
69009.5	929.295	15309740000000
70000.5	930.338	15311470000000
70009.5	930.462	15321770000000
71000.5	931.505	15323170000000
71009.5	931.62	15327020000000
72000.5	932.603	15327780000000
72009.5	932.718	15330460000000
73000.5	933.778	15332610000000
73009.5	933.899	15341190000000
74000.5	934.91	15342660000000
74009.5	935.024	15344010000000
75000.5	936.05	15344010000000
75009.5	936.171	15352410000000
76000.5	937.194	15354560000000
76009.5	937.311	15361880000000
77000.5	938.334	15363480000000
77009.5	938.447	15361400000000
78000.5	939.454	15362660000000
78009.5	939.576	15373260000000
79000.5	940.588	15374780000000
79009.5	940.701	15380520000000
80000.5	941.713	15381070000000
80009.5	941.825	15380950000000
81000.5	942.797	15382660000000
81009.5	942.913	15392620000000
82000.5	943.934	15393940000000
82009.5	944.044	15398250000000
83000.5	944.955	15398880000000
83009.5	945.063	15400800000000
84000.5	946.08	15402800000000
84009.5	946.196	15411410000000
85000.5	947.141	15412590000000
85009.5	947.251	15416080000000
86000.5	948.264	15416740000000
86009.5	948.377	15420420000000
87000.5	949.327	15422520000000
87009.5	949.44	15429940000000
88000.5	950.466	15431150000000
88009.5	950.577	15433450000000
89000.5	951.526	15434770000000
89009.5	951.64	15441830000000
90000.5	952.653	15443190000000
90009.5	952.764	15447000000000
91000.5	953.74	15448200000000
91009.5	953.854	15453750000000
92000.5	954.839	15455120000000
92009.5	954.951	15459990000000
93000.5	955.926	15461270000000
93009.5	956.038	15466180000000
94000.5	957.006	15467490000000
94009.5	957.118	15472470000000
95000.5	958.071	15473720000000
95009.5	958.183	15478510000000
96000.5	959.148	15479790000000
96009.5	959.26	15484880000000
97000.5	960.196	15486120000000
97009.5	960.308	15490990000000
98000.5	961.289	15492280000000
98009.5	961.403	15497360000000
99000.5	962.323	15498590000000
99009.5	962.436	15503480000000
100000	963.406	15504760000000
100010	963.519	15509640000000
101000	964.442	15510860000000
101010	964.555	15515970000000
102000	965.509	15517240000000
102010	965.623	15524240000000
103000	966.528	15525580000000
103010	966.641	15530920000000
104000	967.581	15532240000000
104010	967.695	15537240000000
105000	968.589	15538440000000
105010	968.702	15543320000000
106000	969.627	15544540000000
106010	969.74	15549280000000
107000	970.627	15550490000000
107010	970.739	15555190000000
108000	971.66	15556410000000
108010	971.772	15561130000000
109000	972.657	15562300000000
109010	972.769	15566960000000
110000	973.677	15568110000000
110010	973.789	15572800000000
111000	974.682	15573970000000
111010	974.794	15578580000000
112000	975.688	15579760000000
112010	975.801	15584510000000
113000	976.698	15585720000000
113010	976.812	15590410000000
114000	977.688	15591570000000
114010	977.801	15596140000000
115000	978.7	15597610000000
115010	978.814	15602790000000
116000	979.675	15603950000000
116010	979.788	15608700000000
117000	980.682	15609880000000
117010	980.796	15614520000000
118000	981.653	15615660000000
118010	981.766	15620260000000
119000	982.639	15621360000000
119010	982.752	15625900000000
120000	983.618	15627060000000
120010	983.732	15631680000000
121000	984.597	15632830000000
121010	984.71	15637520000000
122000	985.576	15638660000000
122010	985.69	15643200000000
123000	986.55	15644340000000
123010	986.665	15648870000000
124000	987.523	15650000000000
124010	987.639	15654550000000
125000	988.488	15655670000000
125010	988.603	15660160000000
126000	989.46	15661290000000
126010	989.576	15665730000000
127000	990.414	15666830000000
127010	990.529	15671310000000
128000	991.384	15672430000000
128010	991.5	15677340000000
129000	992.342	15678450000000
129010	992.458	15683050000000
130000	993.315	15684170000000
130010	993.432	15689440000000
131000	994.279	15690570000000
131010	994.395	15695130000000
132000	995.231	15696300000000
132010	995.347	15700820000000
133000	996.193	15701930000000
133010	996.308	15706280000000
134000	997.129	15707350000000
134010	997.241	15711540000000
135000	998.109	15712660000000
135010	998.223	15717170000000
136000	999.094	15718370000000
136010	999.21	15722870000000
137000	1000.05	15723980000000
137010	1000.16	15728370000000
138000	1001.03	15729410000000
138010	1001.14	15733570000000
139000	1001.98	15734650000000
139010	1002.09	15739130000000
140000	1002.92	15740230000000
140010	1003.03	15744700000000
141000	1003.87	15745860000000
141010	1003.98	15751200000000
142000	1004.79	15752390000000
142010	1004.9	15757140000000
143000	1005.73	15758250000000
143010	1005.84	15762870000000
144000	1006.63	15763930000000
144010	1006.75	15768350000000
145000	1007.55	15769460000000
145010	1007.66	15774270000000
146000	1008.47	15775360000000
146010	1008.59	15780100000000
147000	1009.37	15781380000000
147010	1009.48	15786350000000
148000	1010.29	15787450000000
148010	1010.4	15793740000000
149000	1011.18	15794980000000
149010	1011.29	15800130000000
150000	1012.13	15801290000000
150010	1012.24	15806860000000
151000	1013.03	15808070000000
151010	1013.14	15812780000000
152000	1013.95	15813870000000
152010	1014.06	15818450000000
153000	1014.85	15819510000000
153010	1014.96	15823900000000
154000	1015.75	15824950000000
154010	1015.86	15830430000000
155000	1016.64	15831530000000
155010	1016.75	15836240000000
156000	1017.51	15837280000000
156010	1017.62	15841660000000
157000	1018.42	15842710000000
157010	1018.54	15847140000000
158000	1019.29	15848450000000
158010	1019.41	15854670000000
159000	1020.17	15855760000000
159010	1020.28	15860550000000
160000	1021.08	15861660000000
160010	1021.19	15866000000000
161000	1021.95	15867010000000
161010	1022.07	15872110000000
162000	1022.85	15873220000000
162010	1022.97	15877820000000
163000	1023.74	15878850000000
163010	1023.86	15883080000000
164000	1024.6	15884060000000
164010	1024.72	15888990000000
165000	1025.51	15890010000000
165010	1025.63	15895520000000
166000	1026.36	15896590000000
166010	1026.47	15900410000000
167000	1027.26	15901390000000
167010	1027.38	15905430000000
168000	1028.18	15906460000000
168010	1028.3	15910590000000
169000	1029.11	15911650000000
169010	1029.23	15915910000000
170000	1030.02	15916900000000
170010	1030.14	15920970000000
171000	1030.9	15921950000000
171010	1031.02	15925940000000
172000	1031.78	15926920000000
172010	1031.91	15930880000000
173000	1032.67	15931860000000
173010	1032.8	15936520000000
174000	1033.55	15937550000000
174010	1033.68	15941770000000
175000	1034.41	15942730000000
175010	1034.53	15947480000000
176000	1035.27	15948490000000
176010	1035.39	15952620000000
177000	1036.1	15953550000000
177010	1036.22	15957450000000
178000	1036.95	15958380000000
178010	1037.08	15962180000000
179000	1037.8	15963110000000
179010	1037.92	15966920000000
180000	1038.7	15967890000000
180010	1038.83	15971880000000
181000	1039.53	15972790000000
181010	1039.66	15976560000000
182000	1040.42	15977520000000
182010	1040.55	15981370000000
183000	1041.23	15982260000000
183010	1041.36	15985970000000
184000	1042.08	15986880000000
184010	1042.2	15990610000000
185000	1042.95	15991560000000
185010	1043.08	15995360000000
186000	1043.81	15996280000000
186010	1043.94	16000060000000
187000	1044.67	16000990000000
187010	1044.8	16004770000000
188000	1045.51	16005670000000
188010	1045.63	16009370000000
189000	1046.34	16010270000000
189010	1046.47	16013940000000
190000	1047.15	16014810000000
190010	1047.28	16018490000000
191000	1047.96	16019380000000
191010	1048.09	16023120000000
192000	1048.75	16023990000000
192010	1048.88	16027600000000
193000	1049.54	16028460000000
193010	1049.66	16032080000000
194000	1050.35	16032970000000
194010	1050.47	16036570000000
195000	1051.14	16037450000000
195010	1051.27	16041040000000
196000	1051.95	16041920000000
196010	1052.08	16045490000000
197000	1052.74	16046350000000
197010	1052.86	16049970000000
198000	1053.52	16050840000000
198010	1053.64	16054430000000
199000	1054.3	16055590000000
199010	1054.42	16059690000000
200000	1055.05	16060530000000
200010	1055.17	16064090000000
201000	1055.81	16064920000000
201010	1055.94	16068380000000
202000	1056.59	16069220000000
202010	1056.72	16072670000000
203000	1057.36	16073500000000
203010	1057.48	16076930000000
204000	1058.13	16077770000000
204010	1058.26	16081200000000
205000	1058.92	16082040000000
205010	1059.05	16085520000000
206000	1059.68	16086340000000
206010	1059.81	16089760000000
207000	1060.47	16090610000000
207010	1060.6	16094070000000
208000	1061.23	16094890000000
208010	1061.36	16098300000000
209000	1062.02	16099140000000
209010	1062.15	16102600000000
210000	1062.79	16103430000000
210010	1062.92	16106860000000
211000	1063.56	16107680000000
211010	1063.69	16111080000000
212000	1064.35	16111920000000
212010	1064.48	16115370000000
213000	1065.09	16116170000000
213010	1065.22	16119570000000
214000	1065.86	16120400000000
214010	1065.99	16123800000000
215000	1066.58	16124580000000
215010	1066.71	16127870000000
216000	1067.36	16128700000000
216010	1067.49	16132070000000
217000	1068.07	16132840000000
217010	1068.2	16136100000000
218000	1068.86	16136930000000
218010	1068.98	16140370000000
219000	1069.57	16141140000000
219010	1069.7	16144420000000
220000	1070.36	16145250000000
220010	1070.49	16148630000000
221000	1071.08	16149400000000
221010	1071.21	16152720000000
222000	1071.88	16153560000000
222010	1072.01	16156960000000
223000	1072.59	16157720000000
223010	1072.72	16160980000000
224000	1073.35	16161780000000
224010	1073.48	16165090000000
225000	1074.06	16165830000000
225010	1074.19	16169000000000
226000	1074.78	16169770000000
226010	1074.91	16172960000000
227000	1075.5	16173720000000
227010	1075.63	16176910000000
228000	1076.25	16177700000000
228010	1076.38	16180960000000
229000	1076.96	16181710000000
229010	1077.09	16184970000000
230000	1077.7	16185750000000
230010	1077.83	16188910000000
231000	1078.44	16189560000000
231010	1078.58	16192890000000
232000	1079.16	16193650000000
232010	1079.29	16196530000000
233000	1079.88	16197270000000
233010	1080.01	16200290000000
234000	1080.6	16201030000000
234010	1080.72	16204130000000
235000	1081.29	16204860000000
235010	1081.42	16208140000000
236000	1081.98	16208870000000
236010	1082.11	16211960000000
237000	1082.66	16212680000000
237010	1082.79	16215770000000
238000	1083.37	16216520000000
238010	1083.5	16219670000000
239000	1084.03	16220370000000
239010	1084.16	16223440000000
240000	1084.73	16224180000000
240010	1084.86	16227270000000
241000	1085.41	16227980000000
241010	1085.54	16231040000000
242000	1086.07	16231750000000
242010	1086.2	16234790000000
243000	1086.74	16235500000000
243010	1086.87	16238550000000
244000	1087.4	16239250000000
244010	1087.52	16242270000000
245000	1088.05	16242970000000
245010	1088.17	16246180000000
246000	1088.7	16246870000000
246010	1088.82	16249900000000
247000	1089.35	16250590000000
247010	1089.47	16253580000000
248000	1089.98	16254260000000
248010	1090.11	16257210000000
249000	1090.65	16257910000000
249010	1090.77	16260910000000
250000	1091.29	16261580000000
250010	1091.41	16265430000000
251000	1091.93	16266140000000
251010	1092.06	16269250000000
252000	1092.6	16269960000000
252010	1092.73	16272990000000
253000	1093.23	16273660000000
253010	1093.35	16276680000000
254000	1093.89	16277390000000
254010	1094.01	16280960000000
255000	1094.51	16281650000000
255010	1094.64	16284640000000
256000	1095.18	16285350000000
256010	1095.31	16288340000000
257000	1095.82	16289010000000
257010	1095.94	16291920000000
258000	1096.48	16292610000000
258010	1096.61	16295560000000
259000	1097.11	16296230000000
259010	1097.24	16299110000000
260000	1097.74	16299770000000
260010	1097.87	16302640000000
261000	1098.38	16303300000000
261010	1098.51	16306170000000
262000	1098.99	16306810000000
262010	1099.12	16309620000000
263000	1099.62	16310280000000
263010	1099.75	16313100000000
264000	1100.24	16313740000000
264010	1100.37	16316560000000
265000	1100.86	16317190000000
265010	1100.98	16319970000000
266000	1101.49	16320630000000
266010	1101.62	16323440000000
267000	1102.12	16324090000000
267010	1102.25	16326900000000
268000	1102.75	16327550000000
268010	1102.88	16330340000000
269000	1103.38	16330990000000
269010	1103.51	16333790000000
270000	1103.99	16334420000000
270010	1104.11	16337160000000
271000	1104.6	16337800000000
271010	1104.73	16340550000000
272000	1105.22	16341180000000
272010	1105.35	16343930000000
273000	1105.81	16344540000000
273010	1105.93	16347230000000
274000	1106.45	16347880000000
274010	1106.58	16350650000000
275000	1107.03	16351250000000
275010	1107.16	16353930000000
276000	1107.65	16354560000000
276010	1107.78	16357280000000
277000	1108.24	16357890000000
277010	1108.37	16360570000000
278000	1108.84	16361180000000
278010	1108.97	16363860000000
279000	1109.44	16364470000000
279010	1109.57	16367140000000
280000	1110.04	16367750000000
280010	1110.17	16370410000000
281000	1110.63	16371020000000
281010	1110.76	16373670000000
282000	1111.25	16374290000000
282010	1111.38	16377080000000
283000	1111.83	16377670000000
283010	1111.97	16380280000000
284000	1112.45	16380900000000
284010	1112.58	16383630000000
285000	1113.03	16384230000000
285010	1113.16	16386870000000
286000	1113.63	16387480000000
286010	1113.77	16390150000000
287000	1114.2	16390730000000
287010	1114.34	16393320000000
288000	1114.79	16393920000000
288010	1114.93	16396530000000
289000	1115.37	16397120000000
289010	1115.51	16399710000000
290000	1115.96	16400300000000
290010	1116.09	16402900000000
291000	1116.54	16403480000000
291010	1116.67	16406080000000
292000	1117.12	16406670000000
292010	1117.25	16409290000000
293000	1117.69	16409870000000
293010	1117.82	16412450000000
294000	1118.28	16413050000000
294010	1118.42	16415660000000
295000	1118.86	16416230000000
295010	1119	16418800000000
296000	1119.46	16419400000000
296010	1119.6	16422010000000
297000	1120.03	16422580000000
297010	1120.17	16425130000000
298000	1120.62	16425720000000
298010	1120.76	16428290000000
299000	1121.18	16428850000000
299010	1121.32	16431360000000
300000	1121.76	16431930000000
300010	1121.89	16434450000000
301000	1122.33	16435020000000
301010	1122.46	16437530000000
302000	1122.88	16438080000000
302010	1123.02	16440560000000
303000	1123.45	16441120000000
303010	1123.59	16443620000000
304000	1124	16444170000000
304010	1124.14	16446640000000
305000	1124.56	16447180000000
305010	1124.69	16449640000000
306000	1125.12	16450190000000
306010	1125.25	16452650000000
307000	1125.66	16453190000000
307010	1125.8	16455630000000
308000	1126.22	16456180000000
308010	1126.36	16458630000000
309000	1126.76	16459160000000
309010	1126.9	16461580000000
310000	1127.31	16462120000000
310010	1127.44	16464550000000
311000	1127.88	16465110000000
311010	1128.02	16467600000000
312000	1128.43	16468140000000
312010	1128.57	16470580000000
313000	1128.99	16471130000000
313010	1129.13	16473580000000
314000	1129.53	16474120000000
314010	1129.67	16476580000000
315000	1130.09	16477130000000
315010	1130.23	16479600000000
316000	1130.62	16480110000000
316010	1130.75	16482500000000
317000	1131.19	16483050000000
317010	1131.33	16485510000000
318000	1131.74	16486050000000
318010	1131.88	16488480000000
319000	1132.29	16489020000000
319010	1132.43	16491430000000
320000	1132.84	16491970000000
320010	1132.98	16494380000000
321000	1133.39	16494920000000
321010	1133.53	16497310000000
322000	1133.92	16497830000000
322010	1134.06	16500170000000
323000	1134.47	16500710000000
323010	1134.61	16503090000000
324000	1134.99	16503600000000
324010	1135.13	16505930000000
325000	1135.53	16506440000000
325010	1135.66	16508790000000
326000	1136.05	16509290000000
326010	1136.19	16511610000000
327000	1136.63	16512170000000
327010	1136.77	16514600000000
328000	1137.14	16515100000000
328010	1137.29	16517430000000
329000	1137.7	16517960000000
329010	1137.84	16520340000000
330000	1138.21	16520840000000
330010	1138.35	16523140000000
331000	1138.74	16523650000000
331010	1138.88	16525960000000
332000	1139.25	16526450000000
332010	1139.39	16528760000000
333000	1139.76	16529260000000
333010	1139.9	16531580000000
334000	1140.26	16532060000000
334010	1140.4	16534320000000
335000	1140.77	16534810000000
335010	1140.91	16537060000000
336000	1141.27	16537540000000
336010	1141.4	16539760000000
337000	1141.77	16540250000000
337010	1141.91	16542480000000
338000	1142.26	16542950000000
338010	1142.39	16545140000000
339000	1142.75	16545620000000
339010	1142.89	16547820000000
340000	1143.24	16548290000000
340010	1143.38	16550500000000
341000	1143.74	16550980000000
341010	1143.88	16553190000000
342000	1144.22	16553660000000
342010	1144.36	16555840000000
343000	1144.7	16556300000000
343010	1144.84	16558450000000
344000	1145.19	16558920000000
344010	1145.33	16561070000000
345000	1145.68	16561530000000
345010	1145.81	16563690000000
346000	1146.15	16564140000000
346010	1146.29	16566270000000
347000	1146.63	16566730000000
347010	1146.77	16568860000000
348000	1147.11	16569310000000
348010	1147.25	16571430000000
349000	1147.59	16571890000000
349010	1147.73	16574010000000
350000	1148.05	16574450000000
350010	1148.19	16576540000000
351000	1148.53	16576990000000
351010	1148.67	16579080000000
352000	1149	16579530000000
352010	1149.13	16581610000000
353000	1149.47	16582070000000
353010	1149.61	16584160000000
354000	1149.93	16584600000000
354010	1150.07	16586660000000
355000	1150.4	16587100000000
355010	1150.54	16589170000000
356000	1150.86	16589610000000
356010	1151	16591650000000
357000	1151.32	16592100000000
357010	1151.46	16594140000000
358000	1151.78	16594580000000
358010	1151.91	16596600000000
359000	1152.23	16597040000000
359010	1152.37	16599070000000
360000	1152.69	16599500000000
360010	1152.83	16601530000000
361000	1153.14	16601960000000
361010	1153.28	16603950000000
362000	1153.6	16604390000000
362010	1153.73	16606410000000
363000	1154.04	16606830000000
363010	1154.18	16608820000000
364000	1154.5	16609250000000
364010	1154.63	16611250000000
365000	1154.94	16611670000000
365010	1155.08	16613630000000
366000	1155.38	16614050000000
366010	1155.51	16615980000000
367000	1155.82	16616390000000
367010	1155.96	16618310000000
368000	1156.27	16618730000000
368010	1156.4	16620600000000
369000	1156.7	16621020000000
369010	1156.83	16622910000000
370000	1157.14	16623270000000
370010	1157.27	16625020000000
371000	1157.58	16625410000000
371010	1157.71	16627320000000
372000	1158.01	16627740000000
372010	1158.15	16629680000000
373000	1158.44	16630080000000
373010	1158.57	16632010000000
374000	1158.87	16632420000000
374010	1159.01	16634360000000
375000	1159.3	16634770000000
375010	1159.43	16636720000000
376000	1159.73	16637130000000
376010	1159.86	16639050000000
377000	1160.16	16639470000000
377010	1160.3	16641400000000
378000	1160.59	16641810000000
378010	1160.72	16643730000000
379000	1161.02	16644130000000
379010	1161.15	16646040000000
380000	1161.43	16646440000000
380010	1161.56	16648330000000
381000	1161.86	16648730000000
381010	1161.99	16650620000000
382000	1162.26	16651010000000
382010	1162.39	16652880000000
383000	1162.68	16653280000000
383010	1162.81	16655150000000
[truncated: 3,233 more rows]

[truncated: 12 more sheets: Table S11, Table S12, Table S13, Table S14, Table S15, Table S16, Table S17, Table S18, Table S19, Table S20, Table S21, Table S22]
